# Supplementary material for: Technical report: Efficient and accurate assessment of neurite outgrowth in spiral ganglion explants using Sholl analysis and repeated measurement ANOVA
Source: PLoS One. 2025 Jun 4;20(6):e0318613. doi: 10.1371/journal.pone.0318613 (PMC12136451; doi:10.1371/journal.pone.0318613)
Supplement: S1 Raw data — Raw experimental data collected from the neurite outgrowth of spiral ganglion explants. The dataset includes measurements from manual assessments, Sholl and Gray Value analyses, evaluations using the Explant Analyser, and statistical data for accuracy and precision. (XLSX) [file pone.0318613.s007.xlsx]

## Sheet: Manuel
Experimental run	BDNF Treatment (ng)	Explant	Cochlea turn	Investigator	Time (min)	NeuronalSurvival	Primary count (Start point count)	Primary sum length (µm)	Primary mean length (µm)	Primary SD length (µm)	Branching count	Branching sum length (µm)	Branching mean length (µm)	Branching SD length (µm)
1	0	1	medial	1		15	5	998.676	199.471	76.618	2	229.854	114.927	12.452
1	0	1	medial	2	3		5	981.503	196.829	63.408	12	1051.52	87.186	61.128
1	0	1	medial	3	5		4	815.057	203.434	110.964	2	339.497	169.088	35.092
1	0	1	medial	4	2		5	1187.58	237.78	84.544	1	71.334	71.334
1	0	1	medial	5	5		6	1149.27	191.545	130.779	9	885.07	97.754	79.24
1	0	2	medial	1		21	3	591.808	196.829	141.347	2	39.63	19.815	9.056
1	0	2	medial	2	2		6	672.389	112.285	142.668	1	75.297	75.297
1	0	2	medial	3	3		3	229.854	76.618	39.63	1	51.519	51.519
1	0	2	medial	4	2		3	508.585	169.088	150.594	3	138.705	46.235	11.32
1	0	2	medial	5	2		5	778.069	155.878	122.853	4	248.348	62.087	23.772
1	0	3	medial	1		22	2	623.512	311.756	217.965	0	0	0	0
1	0	3	medial	2	2		4	961.688	240.422	186.261	4	416.115	104.359	48.676
1	0	3	medial	3	2		1	174.372	174.372		1	60.766	60.766
1	0	3	medial	4	1		2	657.858	328.929	194.187	1	52.84	52.84
1	0	3	medial	5	2		6	1141.34	190.224	132.1	4	335.534	83.223	48.676
1	0	5	basal	1		18	0	0	0	0	0	0	0	0
1	0	5	basal	2	1		2	179.656	89.828	1.321	0	0	0	0
1	0	5	basal	3	0		0	0	0	0		0	0	0
1	0	5	basal	4	1		0	0	0	0	0	0	0	0
1	0	5	basal	5	1		1	70.013	70.013		0	0	0	0
1	0	10	apical	1		8	8	2042.27	254.953	171.73	6	1088.5	180.977	69.052
1	0	10	apical	2	5		10	2044.91	204.755	182.298	13	1550.85	118.89	80.372
1	0	10	apical	3	7		13	2331.57	179.656	162.483	6	846.761	141.347	59.996
1	0	10	apical	4	3		6	1541.61	256.274	138.705	8	1377.8	171.73	80.372
1	0	10	apical	5	4		6	1766.18	294.583	124.174	9	1389.69	154.557	117.728
1	0	12	apical	1		17	2	1036.98	517.832	347.423	3	425.362	141.347	71.316
1	0	12	apical	2	3		2	1137.38	568.03	383.09	8	698.809	87.186	57.732
1	0	12	apical	3	4		2	1143.99	571.993	354.028	2	289.299	143.989	114.332
1	0	12	apical	4	3		2	842.798	421.399	145.31	3	627.475	208.718	170.932
1	0	12	apical	5	4		3	881.107	293.262	254.953	7	1126.81	161.162	117.728
1	0	13	apical	1		10	9	3442.53	383.09	163.804	4	545.573	136.063	54.336
1	0	13	apical	2	6		11	4092.46	372.522	147.952	24	1825.62	76.618	41.884
1	0	13	apical	3	8		11	3758.24	342.139	154.557	6	643.327	107.001	83.768
1	0	13	apical	4	3		9	3212.67	356.67	155.878	4	334.213	83.223	24.904
1	0	13	apical	5	4		9	3077.93	342.139	186.261	15	1342.14	89.828	43.016
1	0	14	medial	1		31	4	642.006	161.162	93.791	3	274.768	91.149	59.996
1	0	14	medial	2	3		7	1005.28	143.989	89.828	8	491.412	60.766	52.072
1	0	14	medial	3	3		5	664.463	133.421	105.68	4	273.447	68.692	69.052
1	0	14	medial	4	1		5	644.648	129.458	91.149	2	225.891	113.606	93.956
1	0	14	medial	5	3		5	624.833	125.495	105.68	3	284.015	95.112	64.524
1	0	15	medial	1		22	9	4009.23	445.177	254.953	6	1365.91	227.212	110.936
1	0	15	medial	2	7		29	6943.18	239.101	252.311	20	2324.96	116.248	86.032
1	0	15	medial	3	7		8	3305.14	413.473	253.632	7	1243.06	177.014	91.692
1	0	15	medial	4	2		8	3269.47	408.189	252.311	3	544.252	180.977	86.032
1	0	15	medial	5	4		10	4221.92	422.72	306.472	15	1718.62	114.927	63.392
1	0	16	medial	1		13	10	2779.38	277.41	100.396	4	495.375	124.174	91.692
1	0	16	medial	2	5		8	2196.82	274.768	100.396	19	1874.5	99.075	67.92
1	0	16	medial	3	6		10	2200.79	220.607	132.1	7	867.897	124.174	80.372
1	0	16	medial	4	3		8	2140.02	266.842	99.075	6	509.906	84.544	15.848
1	0	16	medial	5	3		9	2023.77	224.57	87.186	8	738.439	92.47	65.656
1	10	1	apical	1		50	22	10133.4	461.029	167.767	49	5457.05	110.964	90.56
1	10	1	apical	2	52		24	11017.1	458.387	210.039	131	8622.17	66.05	49.808
1	10	1	apical	3	67		20	8458.36	422.72	177.014	92	9118.86	99.075	89.428
1	10	1	apical	4	15		21	9676.32	461.029	202.113	57	5627.46	99.075	55.468
1	10	1	apical	5	22		20	8394.95	420.078	170.409	74	7149.25	96.433	64.524
1	10	2	apical	1		22	16	3409.5	212.681	107.001	6	856.008	142.668	74.712
1	10	2	apical	2	19		17	3110.95	183.619	109.643	28	2216.64	79.26	43.016
1	10	2	apical	3	22		16	3182.29	199.471	114.927	11	877.144	79.26	39.62
1	10	2	apical	4	7		13	2632.75	202.113	103.038	11	1059.44	96.433	53.204
1	10	2	apical	5	8		14	2714.65	194.187	97.754	18	1993.39	110.964	76.976
1	10	3	apical	2	44	51	15	11499.3	766.18	264.2	115	13306.4	116.248	95.088
1	10	3	apical	2	39		11	9799.18	890.354	227.212	148	15214	103.038	76.976
1	10	3	apical	3	57		16	10474.2	655.216	321.003	73	13138.7	179.656	150.556
1	10	3	apical	4	12		11	6466.3	587.845	351.386	51	8926	174.372	98.484
1	10	3	apical	5	18		16	10659.1	665.784	257.595	49	8698.78	177.014	97.352
1	10	4	medial	2	32	47	22	7587.82	344.781	208.718	76	6771.45	88.507	75.844
1	10	4	medial	3	32		22	9862.59	447.819	215.323	39	4219.27	108.322	97.352
1	10	4	medial	4	12		20	7865.23	393.658	163.804	32	3829.58	120.211	118.86
1	10	4	medial	5	22		15	5899.59	393.658	258.916	62	8017.15	129.458	99.616
1	10	6	basal	2	14	45	15	4269.47	284.015	208.718	25	1488.77	59.445	33.96
1	10	6	medial	3	35		19	8836.17	464.992	331.571	37	4931.29	133.421	117.728
1	10	6	medial	4	9		15	7482.14	499.338	250.99	20	4229.84	211.36	158.48
1	10	6	medial	5	20		13	5616.89	431.967	287.978	60	8211.34	137.384	114.332
1	10	7	basal	2	14	43	8	3552.17	443.856	175.693	17	1342.14	79.26	43.016
1	10	7	basal	3	9		10	2603.69	260.237	154.557	12	719.945	59.445	41.884
1	10	7	basal	4	3		8	2166.44	270.805	149.273	8	985.466	122.853	118.86
1	10	7	basal	5	11		11	3077.93	280.052	175.693	28	1738.44	62.087	38.488
1	25	1	apical	1	12	42	34	8841.45	260.237	109.643	36	3027.73	84.544	44.148
1	25	1	apical	2	29		38	8719.92	229.854	138.705	57	4577.26	80.581	59.996
1	25	1	apical	3	45		37	8671.04	233.817	161.162	41	3611.61	88.507	52.072
1	25	1	basal	4	9		17	6501.96	383.09	178.335	45	5244.37	116.248	71.316
1	25	1	apical	5	20		27	7306.45	270.805	159.841	63	5544.24	88.507	52.072
1	25	3	medial	1	10	60	28	9668.4	344.781	232.496	33	3450.45	104.359	70.184
1	25	3	medial	2	26		34	9468.93	278.731	207.397	53	4822.97	91.149	67.92
1	25	3	medial	3	28		28	8702.75	310.435	208.718	30	3350.06	112.285	93.956
1	25	3	basal	4	5		4	1735.79	434.609	195.508	18	3789.95	210.039	161.876
1	25	3	medial	5	30		29	8027.72	277.41	180.977	63	6159.82	97.754	89.428
1	25	4	medial	1	12	72	23	8311.73	361.954	241.743	27	5149.26	190.224	166.404
1	25	4	medial	2	24		17	7247.01	426.683	367.238	79	7896.94	100.396	84.9
1	25	4	medial	3			19	7602.35	400.263	269.484	40	5330.23	133.421	110.936
1	25	4	basal	4	15		16	5147.94	322.324	228.533	61	8914.11	146.631	75.844
1	25	4	medial	5	21		13	5038.29	387.053	314.398	73	9143.96	125.495	130.18
1	25	5	medial	1	16	60	33	10080.6	305.151	169.088	29	4243.05	146.631	104.144
1	25	5	medial	2	30		31	9307.77	299.867	216.644	96	10318.3	107.001	86.032
1	25	5	medial	3			30	9733.13	324.966	183.619	43	7369.86	171.73	109.804
1	25	5	medial	4	11		11	3324.96	302.509	138.705	37	8919.39	240.422	141.5
1	25	5	medial	5	11		22	6495.36	294.583	182.298	47	7552.16	161.162	113.2
1	25	6	basal	1		58	17	6631.42	389.695	208.718	48	8421.38	175.693	99.616
1	25	6	basal	2	44		27	10751.6	397.621	210.039	135	12014.5	88.507	80.372
1	25	6	basal	3			35	9669.72	276.089	188.903	81	11914.1	146.631	109.804
1	25	6	medial	4	8		8	3848.07	480.844	150.594	27	5459.69	202.113	158.48
1	25	6	basal	5	15		23	8434.58	367.238	179.656	84	9162.46	109.643	59.996
1	25	7	basal	1		38	5	3512.54	702.772	527.079	13	2393.65	183.619	74.712
1	25	7	basal	2	16		10	3830.9	383.09	237.78	49	6200.77	126.816	132.444
1	25	7	basal	3			6	1375.16	229.854	211.36	17	3483.48	204.755	135.84
1	25	7	medial	4	8		20	6447.8	322.324	128.137	15	3113.6	207.397	127.916
1	25	7	basal	5	7		15	5643.31	376.485	315.719	20	2055.48	103.038	56.6
1	25	8	basal	1		72	17	6881.09	404.226	198.15	40	5289.28	132.1	92.824
1	25	8	basal	2	22		20	8282.67	413.473	269.484	74	6953.74	93.791	88.296
1	25	8	basal	3			25	8520.45	340.818	221.928	55	6752.95	122.853	110.936
1	25	8	apical	4	12		27	7498	277.41	113.606	33	2799.2	84.544	43.016
1	25	8	basal	5	10		20	7952.42	397.621	215.323	48	4302.5	89.828	63.392
1	50	1	apical	2	26	58	33	10717.3	324.966	165.125	77	6984.13	91.149	69.052
1	50	1	apical	3			41	8574.61	208.718	147.952	64	6110.95	95.112	70.184
1	50	1	apical	4	12		27	8421.38	311.756	133.421	45	4782.02	105.68	66.788
1	50	1	apical	5	11		27	7384.39	273.447	153.236	42	6118.87	145.31	115.464
1	50	2	apical	2	22	54	31	10845.4	350.065	194.187	87	6170.39	71.334	38.488
1	50	2	apical	3			33	8990.73	272.126	188.903	54	5974.88	110.964	88.296
1	50	2	apical	4	14		26	9042.24	347.423	145.31	67	5624.82	84.544	49.808
1	50	2	apical	5	10		23	8853.34	384.411	122.853	53	5014.52	95.112	63.392
1	50	3	apical	2	26	63	37	13118.9	354.028	223.249	94	9285.31	99.075	83.768
1	50	3	apical	3			37	12815	346.102	235.138	61	7257.57	118.89	103.012
1	50	3	apical	4	12		30	12780.7	425.362	211.36	36	3434.6	95.112	43.016
1	50	3	apical	5	15		32	10838.8	338.176	232.496	42	5776.73	137.384	98.484
1	50	4	medial	2	24	83	37	13978.8	377.806	290.62	87	7717.28	88.507	69.052
1	50	4	medial	3			33	12521.8	379.127	280.052	51	6890.34	134.742	125.652
1	50	4	medial	4	9		23	12339.5	536.326	204.755	22	3244.38	147.952	92.824
1	50	4	medial	5	16		28	11581.2	413.473	301.188	43	5594.43	129.458	72.448
1	50	5	medial	2	31	56	27	13505.9	500.659	352.707	99	10566.7	107.001	108.672
1	50	5	medial	3			28	10690.9	381.769	299.867	43	9047.53	210.039	221.872
1	50	5	medial	4	9		20	9540.26	476.881	319.682	31	6550.84	211.36	138.104
1	50	5	medial	5	23		19	9099.05	479.523	368.559	82	11597.1	141.347	109.804
1	50	6	basal	1	10	39	16	5010.55	313.077	200.792	28	2693.52	96.433	59.996
1	50	6	basal	2	12		12	3914.12	326.287	319.682	48	4421.39	92.47	70.184
1	50	6	basal	3			11	3313.07	301.188	254.953	33	4031.69	121.532	97.352
1	50	6	basal	4	5		7	2607.65	372.522	317.04	12	1878.46	157.199	129.048
1	50	6	basal	5	15		11	3027.73	274.768	297.225	49	4729.18	96.433	95.088
1	50	7	basal	1	12	77	22	5985.45	272.126	118.89	31	2705.41	87.186	59.996
1	50	7	basal	2	11		16	4260.22	266.842	202.113	61	5215.31	85.865	56.6
1	50	7	basal	3			20	4091.14	204.755	155.878	20	2021.13	101.717	64.524
1	50	7	basal	4	6		15	3048.87	203.434	177.014	12	1474.24	122.853	44.148
1	50	7	basal	5	15		13	3072.65	236.459	171.73	57	5796.55	101.717	63.392
2	0	4	apical	2	10	25	20	5332.88	266.842	198.15	38	3223.24	84.544	71.316
2	0	4	apical	3			16	4956.39	309.114	220.607	39	4039.62	103.038	71.316
2	0	4	apical	4	8		16	4900.91	306.472	220.607	20	2305.14	114.927	75.844
2	0	4	apical	5	6		14	4134.73	295.904	175.693	33	3434.6	104.359	57.732
2	0	5	apical	2	10	27	22	4785.98	217.965	137.384	42	3369.87	80.581	48.676
2	0	5	apical	3			21	4323.63	206.076	140.026	43	3311.75	76.618	56.6
2	0	5	apical	4	6		15	3488.76	232.496	140.026	14	1468.95	104.359	72.448
2	0	5	apical	5	5		17	3236.45	190.224	121.532	20	1819.02	91.149	70.184
2	0	6	medial	2	9	26	19	4599.72	241.743	145.31	59	4113.59	70.013	53.204
2	0	6	medial	3			19	5052.82	265.521	196.829	50	3828.26	76.618	74.712
2	0	6	medial	4	7		15	3685.59	245.706	132.1	21	2439.89	116.248	93.956
2	0	6	medial	5	6		19	5039.61	265.521	141.347	37	2035.66	55.482	24.904
2	0	8	medial	2	5	29	12	3174.36	264.2	149.273	33	1902.24	58.124	39.62
2	0	8	medial	3			16	2944.51	183.619	138.705	26	2159.84	83.223	65.656
2	0	8	medial	4	6		10	2627.47	262.879	124.174	11	895.638	81.902	37.356
2	0	8	medial	5	4		12	2796.56	232.496	133.421	10	990.75	99.075	52.072
2	10	1	apical	2	24	38	41	14043.6	342.139	211.36	139	12500.6	89.828	66.788
2	10	1	apical	3			53	17208.7	324.966	192.866	171	14396.3	84.544	65.656
2	10	1	apical	4	27		28	8866.55	317.04	136.063	75	10422.7	138.705	124.52
2	10	1	apical	5	21		44	14570.6	331.571	175.693	90	9038.28	100.396	55.468
2	10	3	medial	2	23	59	21	8854.66	421.399	198.15	107	11351.4	105.68	101.88
2	10	3	medial	2	33		22	8998.65	409.51	253.632	126	11624.8	92.47	103.012
2	10	3	medial	3			36	15582.5	433.288	215.323	161	12701.4	79.26	84.9
2	10	3	medial	4	27		22	9363.25	425.362	207.397	67	7286.64	108.322	97.352
2	10	3	medial	5	12		25	11719.9	468.955	207.397	56	5373.83	96.433	55.468
2	10	4	medial	2	32	43	26	7009.23	269.484	153.236	155	8599.71	55.482	45.28
2	10	4	medial	3			30	7700.11	256.274	158.52	114	8626.13	75.297	41.884
2	10	4	medial	4	27		21	5459.69	260.237	125.495	106	7612.92	71.334	46.412
2	10	4	medial	5	15		24	6354.01	264.2	128.137	74	6129.44	83.223	52.072
2	10	5	medial	2	5	35	7	1870.54	266.842	317.04	14	1265.52	89.828	78.108
2	10	5	medial	3			7	2091.14	298.546	324.966	7	457.066	64.729	29.432
2	10	5	medial	4	7		9	1955.08	216.644	241.743	11	919.416	83.223	82.636
2	10	5	medial	5	3		6	1659.18	276.089	290.62	12	1257.59	104.359	126.784
2	10	6	basal	3		48	11	4484.8	408.189	153.236	24	1348.74	56.803	30.564
2	10	6	basal	4	8		14	3579.91	256.274	171.73	18	968.293	54.161	27.168
2	10	6	basal	5	4		10	3274.76	327.608	161.162	19	1088.5	56.803	27.168
2	10	7	basal	3		62	6	3274.76	545.573	183.619	13	1254.95	96.433	52.072
2	10	7	basal	5	3		6	3322.32	553.499	173.051	13	894.317	68.692	40.752
2	25	2	apical	1		75	36	14194.1	393.658	157.199	107	16644.6	155.878	110.936
2	25	2	apical	2	61		46	15447.8	335.534	215.323	288	21397.6	73.976	67.92
2	25	2	apical	3			56	19328.9	344.781	200.792	209	20594.4	99.075	70.184
2	25	2	apical	4	54		40	11635.4	290.62	178.335	185	17993.3	97.754	75.844
2	25	2	apical	5	9		53	19776.7	372.522	178.335	159	12966.9	81.902	39.62
2	25	3	apical	2	26	59	24	6194.17	257.595	245.706	93	9935.24	107.001	124.52
2	25	3	apical	3			0	0	0	0		0	0	0
2	25	3	apical	4	21		24	6039.61	252.311	221.928	72	7760.88	108.322	93.956
2	25	3	apical	5	12		25	8373.82	335.534	254.953	52	5328.91	103.038	56.6
2	25	4	medial	2	17	63	22	5260.22	239.101	153.236	57	4130.77	72.655	61.128
2	25	4	medial	3			21	6149.26	293.262	125.495	48	3125.49	64.729	49.808
2	25	4	medial	4	10		17	4784.66	281.373	134.742	21	2377.8	113.606	63.392
2	25	4	medial	5	8		19	5628.78	295.904	128.137	33	2361.95	71.334	53.204
2	25	7	basal	2	6	72	12	4198.14	350.065	249.669	27	1719.94	63.408	43.016
2	25	7	basal	3			11	3483.48	317.04	199.471	32	3108.31	97.754	108.672
2	25	7	basal	4	9		13	3435.92	264.2	215.323	21	1923.38	91.149	69.052
2	25	7	basal	5	6		12	4095.1	340.818	232.496	15	1313.07	87.186	63.392
2	25	8	basal	2	21	86	28	7731.81	276.089	182.298	96	6622.17	68.692	47.544
2	25	8	basal	3			32	8595.75	268.163	178.335	97	6977.52	71.334	49.808
2	25	8	basal	4	18		33	7500.64	227.212	146.631	47	3614.26	76.618	47.544
2	25	8	basal	5	8		21	5755.6	273.447	157.199	39	3796.55	97.754	55.468
2	50	1	apical	2	76	61	71	15640.6	220.607	159.841	260	21575.9	83.223	67.92
2	50	1	apical	3			73	19042.2	260.237	154.557	154	21001.3	136.063	101.88
2	50	1	apical	4	36		55	11237.7	204.755	136.063	126	13787.3	109.643	79.24
2	50	1	apical	5	30		62	16410.8	264.2	146.631	135	12894.3	95.112	66.788
2	50	2	apical	2	28	57	41	11951.1	291.941	208.718	97	7058.1	72.655	52.072
2	50	2	apical	3			49	12602.3	257.595	178.335	79	6421.38	81.902	72.448
2	50	2	apical	4	8		36	9664.44	268.163	165.125	45	4611.61	103.038	82.636
2	50	2	apical	5	14		32	9150.57	285.336	161.162	60	5532.35	92.47	63.392
2	50	3	apical	2	25	65	29	8216.62	282.694	155.878	99	9507.24	96.433	78.108
2	50	3	apical	3			32	10882.4	339.497	175.693	99	9542.9	96.433	69.052
2	50	3	apical	4	15		29	7191.52	248.348	159.841	50	5775.41	114.927	80.372
2	50	3	apical	5	17		29	9497.99	327.608	136.063	74	6262.86	84.544	59.996
2	50	4	medial	2	11	63	19	5048.86	265.521	159.841	20	1607.66	80.581	65.656
2	50	4	medial	3			24	6220.59	258.916	147.952	22	1892.99	85.865	90.56
2	50	4	medial	5	7		18	5389.68	299.867	147.952	21	1630.11	77.939	65.656
2	50	5	medial	2	24	92	45	12044.9	268.163	163.804	63	9507.24	150.594	116.596
2	50	5	medial	3			56	14498	258.916	163.804	56	14498	258.916	140.368
2	50	5	medial	4	27		40	10599.7	265.521	132.1	90	9593.1	107.001	72.448
2	50	5	medial	5	21		53	14512.5	273.447	158.52	96	8797.86	91.149	56.6
2	50	6	medial	2	26	75	52	15883.7	305.151	204.755	79	9756.91	122.853	80.372
2	50	6	medial	3			72	22659.1	314.398	190.224	175	18281.3	104.359	106.408
2	50	6	medial	4	20		35	11321	323.645	196.829	69	7722.57	112.285	80.372
2	50	6	medial	5	19		51	16500.6	323.645	158.52	99	9412.12	95.112	56.6
2	50	7	basal	2	27	86	43	15587.8	361.954	280.052	129	15096.4	117.569	103.012
2	50	7	basal	3			54	23192.8	429.325	245.706	247	22110.9	89.828	73.58
2	50	7	basal	4	33		34	13465	396.3	228.533	108	12100.4	112.285	56.6
2	50	7	basal	5	21		46	16402.9	356.67	229.854	100	11210	112.285	70.184
3	0	3	apical	2	3	19	5	891.675	178.335	103.038	6	618.228	103.038	59.996
3	0	3	apical	3			4	910.169	227.212	95.112	9	895.638	99.075	71.316
3	0	3	apical	4	2		4	820.341	204.755	52.84	4	297.225	73.976	62.26
3	0	3	apical	5	2		5	865.255	173.051	101.717	8	686.92	85.865	53.204
3	0	6	medial	2	3	22	2	431.967	215.323	6.605	4	560.104	140.026	86.032
3	0	6	medial	3			2	476.881	239.101	60.766	5	269.484	54.161	26.036
3	0	6	medial	4	2		2	453.103	225.891	51.519	3	235.138	77.939	38.488
3	0	6	medial	5	2		3	490.091	163.804	89.828	11	704.093	63.408	28.3
3	0	7	medial	2	4	35	11	3852.04	350.065	235.138	19	1277.41	67.371	40.752
3	0	7	medial	3	18		11	4165.11	379.127	229.854	15	1092.47	72.655	54.336
3	0	7	medial	4	4		10	2923.37	291.941	221.928	10	826.946	83.223	40.752
3	0	7	medial	5	4		11	3791.27	344.781	233.817	22	1479.52	67.371	38.488
3	0	9	medial	2	3	26	6	1262.88	210.039	178.335	1	84.544	84.544
3	0	9	medial	3	5		4	1029.06	257.595	196.829	2	286.657	142.668	65.656
3	0	9	medial	4	2		5	1096.43	219.286	170.409	1	84.544	84.544
3	0	9	medial	5	2		7	1424.04	203.434	162.483	1	83.223	83.223
3	0	10	medial	2	3	25	4	1401.58	350.065	195.508	7	702.772	100.396	26.036
3	0	10	medial	3	11		5	1471.59	294.583	216.644	15	1031.7	68.692	43.016
3	0	10	medial	4	3		4	1373.84	343.46	202.113	9	620.87	68.692	37.356
3	0	10	medial	5	3		5	1092.47	217.965	114.927	20	1644.64	81.902	47.544
3	0	11	medial	2	3	31	7	2183.61	311.756	247.027	7	388.374	55.482	23.772
3	0	11	medial	3	6		5	2007.92	401.584	261.558	6	274.768	46.235	19.244
3	0	11	medial	4	2		4	1857.33	464.992	236.459	4	173.051	43.593	18.112
3	0	11	medial	5	3		8	2853.36	356.67	244.385	12	974.898	81.902	38.488
3	0	12	basal	2	3	36	3	866.576	289.299	236.459	7	505.943	72.655	59.996
3	0	12	basal	3	6		3	904.885	301.188	260.237	8	702.772	88.507	63.392
3	0	12	basal	4	2		3	894.317	298.546	254.953	5	350.065	70.013	57.732
3	0	12	basal	5	2		3	856.008	285.336	252.311	8	603.697	75.297	46.412
3	0	13	basal	2	9	33	20	5142.65	257.595	167.767	42	4821.65	114.927	84.9
3	0	13	basal	3	34		27	7239.08	268.163	167.767	39	3336.85	85.865	57.732
3	0	13	basal	4	4		15	4328.92	287.978	154.557	10	1611.62	161.162	117.728
3	0	13	basal	5	6		22	6356.65	289.299	162.483	29	2598.41	89.828	43.016
3	0	16	basal	2	3	37	5	1040.95	208.718	158.52	5	363.275	72.655	46.412
3	0	16	basal	3	5		4	1046.23	261.558	159.841	4	276.089	68.692	38.488
3	0	16	basal	4	2		4	1244.38	310.435	72.655	2	175.693	87.186	43.016
3	0	16	basal	5	2		5	1027.74	206.076	150.594	8	656.537	81.902	38.488
3	10	1	apical	2	20	50	34	11937.9	351.386	278.731	68	6361.94	93.791	79.24
3	10	1	basal	3	99		46	16883.7	367.238	232.496	92	7003.94	76.618	57.732
3	10	1	apical	4	16		34	12639.3	371.201	298.546	65	4538.96	70.013	43.016
3	10	1	apical	5	14		31	12040.9	388.374	203.434	79	5354.01	67.371	30.564
3	10	1	apical	6	37		19	10634	560.104	575.956	58	7150.57	122.853	78.108
3	10	2	apical	2	21	49	48	14709.3	306.472	173.051	66	3697.48	55.482	46.412
3	10	2	apical	3	81		55	16846.7	306.472	158.52	79	4577.26	58.124	33.96
3	10	2	apical	4	14		43	13756.9	319.682	155.878	33	2289.29	70.013	38.488
3	10	2	apical	5	14		42	13084.5	311.756	158.52	55	3381.76	62.087	39.62
3	10	2	apical	6	36		53	17318.3	326.287	141.347	62	4770.13	76.618	36.224
3	10	3	apical	2	5	61	11	2836.19	257.595	171.73	17	1174.37	68.692	24.904
3	10	3	apical	3	17		15	3458.38	231.175	158.52	16	931.305	58.124	27.168
3	10	3	apical	4	3		10	2904.88	290.62	141.347	7	467.634	67.371	14.716
3	10	3	apical	5	4		11	2898.27	262.879	143.989	11	630.117	56.803	18.112
3	10	3	apical	6	14		15	4488.76	299.867	183.619	11	877.144	79.26	33.96
3	10	4	medial	2	35	66	42	17919.4	426.683	206.076	87	9807.1	112.285	81.504
3	10	4	medial	3	220		55	24291.9	441.214	202.113	215	14951.1	70.013	61.128
3	10	4	medial	4	24		37	16114.9	435.93	177.014	59	7396.28	125.495	89.428
3	10	4	medial	5	24		42	19161.1	455.745	200.792	82	9815.03	120.211	98.484
3	10	4	medial	6	43		39	18585.1	476.881	175.693	69	10990.7	159.841	99.616
3	10	5	medial	2	27	72	31	11261.5	363.275	217.965	69	5700.11	83.223	91.692
3	10	5	apical	3	87		41	15079.2	367.238	261.558	107	5807.12	54.161	37.356
3	10	5	medial	4	10		25	9217.94	368.559	264.2	38	3451.77	91.149	59.996
3	10	5	medial	5	12		26	9891.65	380.448	232.496	65	4538.96	70.013	39.62
3	10	6	medial	2	17	56	31	6869.2	221.928	180.977	57	5125.48	89.828	64.524
3	10	6	medial	3	47		49	10969.6	223.249	169.088	47	2787.31	59.445	36.224
3	10	6	medial	4	14		39	10364.6	265.521	175.693	39	2562.74	66.05	38.488
3	10	6	medial	5	11		39	9513.84	244.385	177.014	57	3470.27	60.766	37.356
3	10	7	basal	2	9	71	14	6529.7	466.313	289.299	30	2531.04	84.544	57.732
3	10	7	basal	3	49		16	8389.67	524.437	265.521	47	2846.76	60.766	33.96
3	10	7	basal	4	7		15	8838.81	589.166	348.744	17	1635.4	96.433	82.636
3	10	7	basal	5	6		12	5569.34	463.671	306.472	42	3330.24	79.26	47.544
3	10	8	basal	2	16	10	23	5981.49	260.237	140.026	78	7091.13	91.149	57.732
3	10	8	basal	3	115		38	11710.7	307.793	107.001	157	9294.56	59.445	45.28
3	10	8	basal	4	13		30	8520.45	284.015	87.186	64	4537.64	71.334	38.488
3	10	8	basal	5	12		25	6667.09	266.842	67.371	94	6663.12	71.334	48.676
3	25	2	apical	2	15	78	31	7293.24	235.138	136.063	44	3875.81	88.507	75.844
3	25	2	apical	3	61.5		42	11500.6	273.447	147.952	67	3867.89	58.124	30.564
3	25	2	apical	4	9		30	9240.4	307.793	108.322	26	1649.93	63.408	22.64
3	25	2	apical	5	10		28	7948.46	284.015	117.569	45	3169.08	70.013	32.828
3	25	3	apical	2	19	107	32	8804.47	274.768	154.557	61	5070	83.223	66.788
3	25	3	apical	3	118		47	13143.9	280.052	155.878	123	5667.09	46.235	40.752
3	25	3	apical	4	13		41	12112.2	295.904	141.347	29	1891.67	64.729	38.488
3	25	3	apical	5	10		39	10875.8	278.731	145.31	59	3667.1	62.087	32.828
3	25	4	medial	2	18	131	32	11165.1	348.744	178.335	77	6653.88	85.865	67.92
3	25	4	medial	3	151		48	17199.4	357.991	187.582	182	8743.7	47.556	31.696
3	25	4	medial	4	15		41	16393.6	400.263	210.039	39	2972.25	76.618	55.468
3	25	4	medial	5	12		36	14042.2	389.695	158.52	85	4904.87	58.124	33.96
3	25	5	medial	2	24	107	48	17785.9	371.201	179.656	106	7387.03	70.013	58.864
3	25	5	medial	3	184		66	25758.2	389.695	173.051	193	9109.62	47.556	33.96
3	25	5	medial	4	17		45	18138.7	402.905	162.483	59	3846.75	64.729	46.412
3	25	5	medial	5	14		45	16772.7	372.522	174.372	106	7433.27	70.013	41.884
3	25	5	medial	6	46		58	21630.1	372.522	183.619	108	10636.7	99.075	58.864
3	25	7	basal	2	5	86	15	2795.24	186.261	133.421	20	1562.74	77.939	67.92
3	25	7	basal	3	37		18	3779.38	210.039	122.853	36	1779.39	48.877	28.3
3	25	7	basal	4	6		16	4276.08	266.842	92.47	7	434.609	62.087	44.148
3	25	7	basal	5	4		11	2079.25	188.903	116.248	22	1342.14	60.766	32.828
3	25	7	basal	6	12		21	3708.05	177.014	136.063	26	1464.99	56.803	22.64
3	25	8	basal	2	3	57	8	2602.37	324.966	212.681	9	538.968	59.445	30.564
3	25	8	basal	3	13		10	3235.13	323.645	217.965	4	291.941	72.655	64.524
3	25	8	basal	4	3		9	3268.15	363.275	179.656	4	276.089	68.692	37.356
3	25	8	basal	5	3		6	1929.98	322.324	215.323	7	404.226	58.124	29.432
3	25	8	basal	6	16		9	2059.44	228.533	163.804	9	903.564	100.396	114.332
3	50	1	apical	2	17	30	34	7344.76	216.644	146.631	75	5879.77	77.939	65.656
3	50	1	apical	3	77		40	8952.42	223.249	157.199	103	6376.47	62.087	47.544
3	50	1	apical	4	13		32	8892.97	277.41	109.643	35	2194.18	62.087	39.62
3	50	1	apical	5	8		30	7441.19	248.348	120.211	46	3634.07	79.26	40.752
3	50	1	apical	6	26		34	9714.63	285.336	120.211	48	3324.96	68.692	40.752
3	50	2	apical	2	24	50	32	10779.4	336.855	204.755	134	12099	89.828	80.372
3	50	2	apical	3	149		49	17819	363.275	202.113	158	13048.8	83.223	59.996
3	50	2	apical	4	14		35	11745	335.534	169.088	53	5612.93	105.68	63.392
3	50	2	apical	5	15		37	12721.2	343.46	186.261	109	8496.67	77.939	40.752
3	50	2	apical	6	32		34	13138.7	387.053	215.323	92	9544.23	104.359	63.392
3	50	4	medial	2	44	106	63	21409.4	339.497	175.693	160	14421.4	89.828	82.636
3	50	4	medial	3	287		85	27738.4	326.287	187.582	341	22667	66.05	70.184
3	50	4	medial	4	38		67	23723.8	354.028	109.643	118	9110.94	76.618	57.732
3	50	4	medial	5	17		54	18648.6	344.781	141.347	146	12437.2	84.544	43.016
3	50	4	medial	6	49		63	21772.7	346.102	174.372	128	15161.1	118.89	74.712
3	50	5	medial	2	13		22	4550.85	207.397	184.94	48	2262.87	47.556	28.3
3	50	5	medial	4	8		15	5427.99	361.954	248.348	18	1639.36	91.149	61.128
3	50	5	medial	5	11		27	7027.72	260.237	196.829	52	2749	52.84	31.696
3	50	5	medial	6	25		29	5455.73	187.582	208.718	37	3435.92	92.47	69.052
3	50	6	basal	2	47	52	50	13859.9	277.41	150.594	132	8608.96	64.729	43.016
3	50	6	basal	3	211		88	19471.5	221.928	149.273	294	11216.6	38.309	26.036
3	50	6	basal	4	18		61	17712	290.62	153.236	63	3500.65	55.482	30.564
3	50	6	basal	5	14		51	13513.8	265.521	130.779	121	7521.77	62.087	27.168
3	50	6	basal	6	50		55	13749	249.669	142.668	90	6383.07	71.334	45.28
3	50	7	basal	2	10	52	19	5344.77	281.373	235.138	51	3692.19	72.655	80.372
3	50	7	basal	3	76		35	9912.78	282.694	262.879	89	3610.29	40.951	31.696
3	50	7	basal	4	8		29	9192.84	317.04	254.953	15	943.194	63.408	30.564
3	50	7	basal	5	7		17	5597.08	328.929	262.879	37	2784.67	75.297	59.996
3	50	7	basal	6	23		23	5741.07	249.669	228.533	39	3348.73	85.865	82.636
3	50	8	basal	2	28	75	37	12170.4	328.929	142.668	134	9838.81	73.976	64.524
3	50	8	basal	3	246		76	24176.9	318.361	153.236	229	10716	46.235	32.828
3	50	8	basal	4	17		49	16591.8	338.176	149.273	56	4085.85	72.655	35.092
3	50	8	basal	5	16		48	15198.1	317.04	116.248	91	6347.4	70.013	38.488
3	50	8	basal	6	34		39	11824.3	303.83	133.421	110	8607.64	77.939	49.808

## Sheet: Sholl
Experimental run	BDNF Treatment (ng)	Explant	Cochlea turn	Investigator	Time (min)	Explant Size (µm^2)	Sum Intersections	Neurite length index (µm)	Mean_Distance	Start_radius_µm	Primary count (Start point count = start radius +1µm)	Distance from start radius (µm), Intersection count
												14.531	27.741	40.951	54.161	67.371	80.581	93.791	107.001	120.211	133.421	146.631	159.841	173.051	186.261	199.471	212.681	225.891	239.101	252.311	265.521	278.731	291.941	305.151	318.361	331.571	344.781	357.991	371.201	384.411	397.621	410.831	424.041	437.251	450.461	463.671	476.881	490.091	503.301
1	0	1	medial	1		48407.4	56	3453.09	67	133.421	5	11	3	5	3	2	3	2	2	4	3	2	1	2	1	1	1	1	1	1	1	1	0	0	0	0	0	0	0	0	0	0	0	0	0	0	0	0	0
1	0	2	medial	1		99308.5	33	3030.37	48	186.261	3	8	4	2	1	1	3	2	3	1	1	1	1	2	0	0	0	0	0	0	0	0	0	0	0	0	0	0	0	0	0	0	0	0	0	0	0	0	0
1	0	3	medial	1		50424.7	68	6079.24	122	133.421	7	8	3	2	2	1	1	2	4	3	2	0	2	2	1	5	1	1	2	2	1	1	3	1	1	1	1	1	1	2	1	1	1	1	0	0	0	0	0
1	0	5	distal	1		75302	26	1635.4	116	186.261	1	1	1	2	1	1	1	1	1	1	1	1	1	1	1	1	1	1	1	1	1	3	1	0	0	0	0	0	0	0	0	0	0	0	0	0	0	0	0
1	0	10	apical	1		109622	94	7165.1	81	199.471	1	4	8	4	9	6	8	9	11	7	4	4	3	2	2	2	4	0	0	2	1	1	1	1	0	0	0	0	0	0	0	0	0	0	0	0	0	0	0
1	0	12	apical	1		96343.7	77	9328.9	167	159.841	5	3	1	5	1	5	2	2	1	1	1	1	1	1	1	2	3	3	1	4	8	3	1	1	1	1	1	1	1	2	1	1	1	1	1	1	3	4	0
1	0	13	apical	1		69340.9	165	15822.9	156	159.841	4	3	8	7	3	8	8	7	6	3	4	3	6	5	3	5	3	3	5	6	5	6	10	5	7	4	3	6	4	2	1	4	2	5	1	0	0	0	0
1	0	14	medial	1		94785.4	64	4507.25	61	186.261	4	8	4	5	6	4	5	3	5	7	5	3	1	1	1	2	0	0	0	0	0	0	0	0	0	0	0	0	0	0	0	0	0	0	0	0	0	0	0
1	0	15	medial	1		113044	168	18937.9	221	199.471	5	3	5	4	4	1	5	4	2	2	4	4	4	6	4	4	1	6	7	5	3	4	2	4	7	6	2	3	3	5	3	4	4	4	2	2	1	1	1
1	0	16	medial	1		50820.8	150	7894.3	74	133.421	8	9	12	13	10	9	12	10	9	9	12	4	8	7	2	4	4	1	4	3	0	0	0	0	0	0	0	0	0	0	0	0	0	0	0	0	0	0	0
1	10	1	apical	1		124821	842	35746.3	175	186.261	8	7	11	12	19	25	25	22	28	33	31	35	41	42	43	37	34	38	39	28	25	24	20	13	17	18	14	14	15	16	11	10	7	8	6	6	10	9	6
1	10	2	apical	1		106205	179	13154.5	65	212.681	22	15	13	21	10	5	11	9	10	9	14	9	9	3	4	3	4	4	2	1	1	0	0	0	0	0	0	0	0	0	0	0	0	0	0	0	0	0	0
1	10	3	apical	1		129114	912	69746.2	342	199.471	8	16	9	13	10	12	11	12	13	16	10	13	8	12	13	8	11	11	12	13	13	11	9	11	10	11	12	14	14	18	15	16	14	18	20	18	18	16	14
1	10	4	medial	1		132482	616	37474.1	196	199.471	4	9	14	12	22	16	18	15	13	12	13	8	11	9	16	16	16	16	20	19	19	21	18	21	24	34	27	23	29	22	26	11	14	12	13	6	7	7	2
1	10	6	medial	1		135640	365	32198.1	278	212.681	4	6	7	6	10	4	4	6	6	6	8	7	6	5	7	5	2	3	7	9	7	6	8	6	5	4	5	5	8	8	10	13	10	11	11	14	9	7	12
1	10	7	distal	1		111400	100	6922.04	98	199.471	7	8	8	10	4	6	5	2	3	5	4	3	4	3	2	2	2	1	3	2	1	1	1	1	2	3	3	2	2	0	0	0	0	0	0	0	0	0	0
1	25	1	apical	1		52274.4	540	20964.3	87	133.421	12	42	49	36	39	28	32	31	24	27	28	30	26	28	18	9	17	10	10	11	7	4	5	6	4	2	1	1	1	1	1	0	0	0	0	0	0	0	0
1	25	3	medial	1		121235	561	30451.7	131	186.261	8	13	21	16	32	27	28	23	21	24	20	24	29	22	18	24	24	25	12	23	18	20	18	21	17	9	2	2	2	3	2	3	4	1	1	1	1	1	1
1	25	4	medial	1		103882	528	46203.3	270	159.841	5	6	6	4	7	8	6	16	9	9	7	9	10	10	7	6	11	9	10	11	11	12	17	21	22	18	15	19	20	11	9	7	8	9	10	13	7	11	8
1	25	5	medial	1		148721	649	42734.3	215	239.101	4	10	21	21	18	19	21	20	16	16	15	13	15	13	23	19	12	13	19	12	15	11	17	12	8	13	13	14	13	8	8	15	12	12	15	16	14	14	11
1	25	6	distal	1		150653	945	46964.2	168	199.471	4	4	3	8	9	14	19	19	29	40	48	40	48	55	57	51	49	48	39	58	47	40	30	34	29	24	20	8	7	8	8	10	8	9	4	5	3	2	1
1	25	7	distal	1		135300	256	28853.3	191	252.311	3	5	10	10	11	12	15	8	7	6	5	11	11	6	6	4	1	3	5	6	3	1	1	3	3	3	6	6	4	8	3	6	2	6	7	9	3	6	6
1	25	8	distal	1		183681	632	30586.4	166	225.891	4	8	21	20	20	23	22	23	24	23	21	20	21	23	19	25	21	20	19	16	14	12	16	11	14	16	20	25	18	17	18	21	16	9	6	3	1	1	1
1	50	1	apical	1	4	101722	664	24824.2	118	186.261	16	25	29	33	30	30	36	27	26	22	32	33	31	33	34	28	24	25	20	23	20	17	15	12	9	6	6	6	2	5	3	3	1	2	0	0	0	0	0
1	50	2	apical	1	5	93225.3	677	28346	130	173.051	9	18	26	22	27	26	28	27	34	35	38	33	37	29	33	25	21	26	20	14	18	19	18	22	13	13	8	7	6	8	6	4	1	1	1	2	1	1	0
1	50	3	apical	1	3	89215.2	829	34821.6	168	173.051	17	36	33	37	32	30	29	26	26	23	28	24	23	22	18	18	16	18	21	24	18	14	14	19	19	18	20	20	26	24	16	18	15	12	12	16	10	9	5
1	50	4	medial	1	4	88253.7	840	44446.4	206	146.631	8	13	21	23	22	29	35	32	32	26	22	23	19	17	13	15	15	19	19	13	22	20	18	15	20	15	14	18	17	15	17	26	19	20	23	20	13	12	13
1	50	5	medial	1	6	126397	795	53812.3	282	212.681	8	13	12	11	16	14	18	14	14	13	16	15	11	17	13	15	17	21	21	13	12	13	14	13	12	11	15	12	19	18	15	12	13	11	13	14	13	11	16
1	50	6	distal	1	5	99198.6	273	17133.4	140	173.051	8	6	7	13	12	16	8	12	10	11	7	9	9	8	10	6	8	6	4	11	9	12	10	10	15	14	11	10	1	0	0	0	0	0	0	0	0	0	0
1	50	7	distal	1	4	109327	327	25402.8	136	186.261	9	14	15	9	17	16	18	11	12	10	10	12	10	13	11	15	11	8	6	18	15	13	6	7	1	1	3	1	2	5	2	4	4	2	3	5	3	1	1
2	0	4	apical	1		129278	364	20047.5	126	199.471	8	10	14	18	18	13	17	20	18	26	22	18	19	15	12	10	6	11	9	9	10	3	7	7	5	3	2	3	3	2	4	4	4	3	2	2	1	1	1
2	0	5	apical	1		118314	204	11498	99	186.261	5	3	9	13	14	12	12	15	19	13	13	10	10	7	11	5	3	4	3	2	3	4	2	3	2	1	2	1	1	1	1	0	0	0	0	0	0	0	0
2	0	6	medial	1		103638	395	27696.1	155	159.841	4	5	8	10	18	21	16	17	15	19	13	13	11	16	14	12	11	7	11	20	19	21	11	12	8	8	6	4	4	1	6	1	7	9	5	4	1	3	4
2	0	8	medial	1		99186.4	246	12890.3	91	173.051	5	10	17	27	20	17	17	14	11	9	10	11	11	6	8	8	10	3	6	6	6	1	3	3	2	2	3	0	0	0	0	0	0	0	0	0	0	0	0
2	10	1	apical	1		123170	1232	37759.5	144	199.471	13	25	36	39	51	40	45	54	49	57	51	50	51	54	52	50	50	50	50	43	38	36	33	33	25	25	23	19	12	12	16	10	10	8	6	7	4	4	1
2	10	3	medial	1		175068	1047	42557.3	222	225.891	12	7	13	16	15	20	22	23	23	25	26	27	29	31	29	27	33	33	30	33	33	33	24	24	28	26	25	20	20	21	21	22	24	23	24	26	25	30	25
2	10	4	medial	1		141631	650	22356.6	124	199.471	6	11	19	24	28	37	38	35	39	36	37	32	33	26	22	21	27	26	18	19	18	18	14	10	10	10	10	5	5	4	3	1	2	1	1	1	1	1	1
2	10	5	medial	1		130911	108	9601.03	129	212.681	3	8	5	3	3	3	3	5	3	2	3	3	4	4	2	2	5	3	9	12	8	6	6	1	1	1	0	0	0	0	0	0	0	0	0	0	0	0	0
2	10	6	distal	1		179099	240	13231.1	153	212.681	6	7	10	10	15	15	12	7	8	8	8	7	5	6	5	4	6	5	5	5	6	6	5	6	4	4	5	6	8	4	5	5	3	4	4	4	1	1	1
2	10	7	distal	1		347457	154	15350	111	344.781	4	6	5	9	8	6	8	5	8	4	6	13	7	10	9	9	5	5	6	6	5	2	1	2	1	2	1	1	0	0	0	0	0	0	0	0	0	0	0
2	25	2	apical	1		132136	1591	50652.4	170	173.051	5	18	20	35	42	50	62	63	51	57	48	60	62	57	67	62	61	64	66	55	54	47	47	46	44	41	40	35	37	26	21	23	18	20	22	19	17	8	6
2	25	3	apical	1		133422	799	34499.2	243	173.051	9	6	5	4	8	19	22	23	17	13	14	17	14	17	18	18	19	21	21	23	21	23	22	22	23	27	24	20	17	18	17	20	17	18	15	12	12	14	15
2	25	4	medial	1		171600	369	19524.4	105	239.101	10	18	22	17	23	19	19	18	18	18	20	20	12	13	18	16	16	10	13	9	12	7	4	2	2	1	4	3	3	1	1	0	0	0	0	0	0	0	0
2	25	7	distal	1		228736	227	19828.2	165	291.941	6	15	8	12	13	10	10	5	11	8	6	4	3	6	3	3	2	2	3	3	4	3	4	3	4	4	4	4	5	6	6	7	8	6	5	4	5	7	4
2	25	8	distal	1		218188	617	32206	130	239.101	11	21	12	19	30	30	31	31	37	38	36	33	38	25	20	24	32	23	19	16	14	7	6	5	6	5	4	4	4	1	1	1	2	1	2	1	2	1	1
2	50	1	apical	1	5	183542	1362	45553.4	135	212.681	3	6	16	33	36	40	64	68	87	85	81	82	68	68	67	54	59	58	56	58	59	49	41	28	22	22	17	8	6	5	5	3	2	3	3	0	0	0	0
2	50	2	apical	1	5	156429	740	32634	154	225.891	13	23	26	33	31	27	33	25	28	24	23	27	26	26	21	24	18	17	18	19	21	21	27	19	15	16	19	18	15	12	13	11	9	6	5	6	5	4	5
2	50	3	apical	1	6	177410	814	33577.2	156	239.101	3	17	25	23	25	22	22	25	31	31	27	25	30	34	33	33	34	43	36	32	27	29	27	30	26	23	17	14	13	12	14	9	5	5	7	2	1	1	1
2	50	4	medial	1	5	182062	310	15360.6	115	239.101	6	13	15	16	15	18	17	20	21	24	11	10	11	11	8	7	5	6	7	7	7	7	8	6	6	5	6	3	4	1	3	3	3	0	0	0	0	0	0
2	50	5	medial	1	4	214219	939	48879.6	127	252.311	6	17	27	53	42	39	48	49	51	54	48	53	44	41	39	35	40	25	28	27	17	23	16	19	10	11	7	8	10	11	8	13	4	4	5	5	2	0	0
2	50	6	medial	1	4	184149	1501	61730.3	158	239.101	5	36	57	52	69	64	63	56	56	50	58	54	48	54	51	51	56	48	39	46	42	46	50	33	29	28	26	26	24	16	23	16	17	15	14	8	7	7	6
2	50	7	distal	1	5	265655	1425	66155.7	159	265.521	3	12	29	29	28	47	49	61	63	64	59	64	61	62	67	76	57	50	56	60	51	53	39	45	42	27	23	21	21	17	8	7	6	4	6	3	5	4	6
3	0	3	apical	1		79107.9	122	9904.86	65	159.841	13	12	7	2	4	10	22	11	8	4	5	6	2	4	3	3	2	4	0	0	0	0	0	0	0	0	0	0	0	0	0	0	0	0	0	0	0	0	0
3	0	6	medial	1		64828.3	120	6570.65	55	133.421	3	19	9	5	7	16	13	15	14	6	6	3	2	1	1	0	0	0	0	0	0	0	0	0	0	0	0	0	0	0	0	0	0	0	0	0	0	0	0
3	0	7	medial	1		88653.3	314	21220.5	132	146.631	5	7	14	18	13	14	19	17	18	15	6	8	11	9	7	12	11	22	12	13	8	8	6	10	1	1	1	2	2	2	2	2	2	2	1	4	2	1	2
3	0	9	medial	1		111103	82	3862.6	103	186.261	3	2	6	4	7	6	5	5	5	3	3	2	3	2	2	2	2	2	2	2	3	3	3	2	1	1	1	0	0	0	0	0	0	0	0	0	0	0	0
3	0	10	medial	1		107353	128	6990.73	79	186.261	6	8	10	9	8	11	8	11	12	5	6	6	5	4	3	2	2	1	1	1	2	3	1	2	1	0	0	0	0	0	0	0	0	0	0	0	0	0	0
3	0	11	medial	1		145737	133	8044.89	126	199.471	3	4	4	7	6	9	7	8	5	7	4	4	3	4	4	3	3	3	3	4	6	8	8	6	3	2	2	1	2	0	0	0	0	0	0	0	0	0	0
3	0	12	distal	1		150351	83	7941.85	114	225.891	7	6	5	8	3	2	5	2	2	3	3	2	1	1	2	1	1	1	3	2	3	2	3	2	3	3	4	2	1	0	0	0	0	0	0	0	0	0	0
3	0	13	distal	1		100818	673	30956.3	165	212.681	3	4	14	10	13	15	19	19	20	28	29	33	26	33	32	28	30	29	34	28	21	24	24	20	16	17	17	17	20	10	11	10	4	3	3	1	2	1	3
3	0	16	distal	1		213769	98	6221.91	97	265.521	5	4	8	6	4	4	5	4	5	5	6	5	5	5	3	3	2	4	3	4	4	4	0	0	0	0	0	0	0	0	0	0	0	0	0	0	0	0	0
3	10	1	apical	1		112662	641	33891.6	220	199.471	8	10	17	15	14	14	15	19	14	16	16	17	16	16	16	15	12	14	12	11	12	13	16	12	12	16	15	12	15	19	19	21	19	17	20	14	11	14	10
3	10	2	apical	1		97486.7	791	34570.6	149	173.051	11	25	29	24	26	26	31	27	32	40	29	28	26	32	30	26	28	36	34	25	26	20	17	21	17	14	11	12	10	9	15	11	8	6	4	4	6	2	2
3	10	3	apical	1		147779	210	12496.7	121	199.471	7	9	10	14	11	9	12	13	14	10	8	5	6	6	7	5	5	4	5	5	4	3	4	6	5	1	2	2	1	2	1	3	4	2	1	1	1	1	1
3	10	4	medial	1		107268	1502	54412	212	159.841	6	9	18	26	29	43	43	37	34	33	36	41	46	44	47	54	53	57	56	51	54	49	46	45	39	35	31	25	26	21	22	26	20	30	22	16	21	21	22
3	10	5	medial	1		82027.4	667	29865.2	186	133.421	3	10	15	31	25	29	25	21	27	24	24	21	20	18	18	16	17	17	20	11	14	14	15	14	15	10	10	12	18	15	12	10	5	7	8	8	8	11	7
3	10	6	medial	1		112176	406	17077.9	138	173.051	9	10	18	23	19	21	16	24	18	21	17	16	15	14	14	13	9	10	9	11	9	8	6	7	7	6	6	5	3	4	3	3	3	4	2	2	2	3	1
3	10	7	distal	1		187985	332	24301.1	182	252.311	8	14	16	10	11	11	12	15	15	14	10	11	10	8	6	5	8	6	4	6	7	7	7	5	4	5	4	2	2	2	2	2	2	3	3	8	8	10	12
3	10	8	distal	1		204857	438	3300.36	438	20	1	3	8	8	17	21	21	23	18	20	21	22	22	24	27	25	22	25	27	21	18	13	10	7	5	5	3	2	0	0	0	0	0	0	0	0	0	0	0
3	25	2	apical	1		110423	503	18198.1	133	159.841	7	9	19	30	23	21	17	16	17	16	19	19	18	21	24	28	22	23	19	18	17	16	15	14	15	13	12	6	3	2	1	3	0	0	0	0	0	0	0
3	25	3	apical	1		66979.9	556	19910.1	125	133.421	9	30	37	25	20	20	17	16	19	21	24	24	27	25	25	31	33	24	19	13	16	11	10	8	6	6	6	7	5	4	3	2	1	1	1	1	1	1	2
3	25	4	medial	1		93855.3	742	28729.1	185	146.631	4	4	25	23	23	18	18	19	16	19	21	22	20	24	21	24	25	33	36	29	24	20	24	22	22	19	17	17	20	17	20	19	12	11	7	6	9	5	4
3	25	5	medial	1		97277.3	934	35199.4	166	159.841	10	25	29	28	32	33	38	29	28	33	30	25	24	27	25	28	32	38	33	39	31	29	36	36	30	24	23	19	19	15	9	7	7	5	5	4	4	3	4
3	25	7	distal	1		151623	218	14837.5	94	212.681	13	20	13	11	12	10	9	12	7	8	10	10	15	8	6	7	9	12	4	5	2	2	4	3	2	2	1	1	0	0	0	0	0	0	0	0	0	0	0
3	25	8	distal	1		202966	147	8383.07	154	239.101	2	4	7	6	8	7	9	4	5	5	5	5	4	3	3	4	3	4	5	4	4	4	4	3	2	2	2	2	2	3	4	3	2	3	3	2	1	1	1
3	50	1	apical	1	6	76537.5	527	18568	106	133.421	5	16	20	33	30	34	25	31	29	27	22	23	30	28	26	23	28	26	19	17	11	6	3	3	2	4	4	1	1	0	0	0	0	0	0	0	0	0	0
3	50	2	apical	1	4	153269	1048	46470.1	171	199.471	3	20	24	32	33	41	36	46	43	33	38	33	33	32	34	36	31	29	21	23	24	31	29	37	31	35	23	26	26	19	19	25	22	17	16	8	11	6	6
3	50	4	medial	1	4	130880	1432	57365.7	138	186.261	11	26	47	59	51	56	67	60	65	63	60	71	71	58	57	54	49	46	53	44	54	48	38	31	23	25	34	22	18	26	19	8	5	3	4	2	2	1	1
3	50	6	distal	1	4	145200	664	27923.3	125	212.681	20	28	26	28	31	33	35	34	30	33	26	23	33	30	37	29	24	18	15	11	10	8	10	9	7	10	8	7	6	6	4	4	5	6	5	1	1	1	1
3	50	7	distal	1	5	121752	403	20554.8	181	199.471	16	22	21	11	14	17	9	14	11	11	15	10	9	8	7	8	9	10	9	12	6	6	7	6	6	5	5	6	6	6	6	7	8	6	6	6	7	6	7
3	50	8	distal	1	5	232919	720	40523	131	252.311	7	19	27	29	30	27	35	26	29	35	37	34	37	34	28	39	25	25	17	24	21	16	22	18	16	21	14	8	6	3	4	1	2	2	2	0	0	0	0
1	50	1	apical	2	7	106390	669	42221.8	180	173.051	3	23	30	31	32	31	28	37	32	34	25	37	30	29	29	28	26	23	25	18	16	21	15	16	9	9	8	8	5	4	2	2	2	0	0	1	0	0	0
1	50	2	apical	2	7	91656.5	794	47767.4	170	159.841	7	22	29	24	22	24	21	25	26	37	41	36	44	34	34	33	25	20	24	17	16	20	19	27	17	16	8	4	5	6	6	5	4	3	1	1	2	1	0
1	50	3	apical	2	5	88152.5	893	37268.1	178	159.841	8	28	38	41	30	33	39	31	27	23	29	29	28	24	21	19	19	20	20	22	21	17	16	18	18	17	18	19	17	19	21	18	21	14	13	15	16	7	8
1	50	4	medial	2	7	89773.6	907	50866.4	203	133.421	18	24	31	27	36	31	35	34	27	21	25	21	22	15	11	13	13	19	19	20	28	20	16	17	21	17	14	16	17	16	18	26	13	22	22	14	16	13	14
1	50	5	medial	2	7	130007	829	63397.4	294	186.261	7	8	11	18	18	12	15	15	12	13	15	14	17	13	15	13	14	17	19	26	17	15	12	12	15	10	10	14	14	15	19	14	17	12	11	11	14	12	10
1	50	6	distal	2	6	104312	297	15482.1	139	159.841	4	14	11	10	16	17	15	13	9	9	11	9	8	9	8	9	6	7	6	4	8	9	10	12	10	14	11	13	12	2	1	0	0	0	0	0	0	0	0
1	50	7	distal	2	6	116607	337	23981.4	138	173.051	5	13	10	17	13	16	16	16	13	16	11	10	13	12	13	11	14	9	8	6	13	17	16	5	7	2	1	2	0	3	5	2	5	3	3	3	5	3	0
2	50	1	apical	2	8	200130	1373	48211.2	125	225.891	8	16	32	42	45	61	66	87	81	80	85	80	69	64	61	52	55	58	60	53	49	41	30	26	16	16	12	7	10	6	3	1	1	0	0	0	0	0	0
2	50	2	apical	2	5	173736	782	38797.8	157	212.681	5	13	31	35	36	39	29	31	25	28	28	33	30	28	25	25	19	24	17	17	14	22	17	25	19	16	12	15	17	13	11	12	13	10	9	8	5	4	5
2	50	3	apical	2	5	183172	809	38681.5	163	225.891	5	6	18	27	23	25	21	23	22	31	28	29	27	33	33	31	36	38	40	25	32	27	34	26	26	23	22	18	11	13	13	10	12	6	6	4	3	0	2
2	50	4	medial	2	5	191483	324	18874.4	114	225.891	4	13	22	19	17	15	17	17	15	19	22	12	10	11	12	10	9	8	4	7	6	8	10	9	5	4	4	2	3	5	1	2	1	1	0	0	0	0	0
2	50	5	medial	2	6	219193	969	48826.8	123	252.311	10	18	39	52	42	47	51	52	62	49	49	48	46	38	42	47	36	24	26	20	20	24	19	12	8	10	6	8	9	11	8	12	4	7	5	4	3	1	0
2	50	6	medial	2	7	196216	1477	62018.3	160	239.101	12	26	60	53	57	63	67	56	51	53	53	54	55	52	43	54	50	46	47	46	41	42	41	30	30	31	22	26	20	22	18	21	12	16	11	11	8	7	7
2	50	7	distal	2	6	271125	1417	68065.8	152	278.731	11	32	26	30	47	52	59	64	63	55	57	60	70	58	65	54	55	54	56	55	49	47	37	42	31	23	27	19	19	11	10	5	5	4	5	3	5	4	7
3	50	1	apical	2	6	84636.2	600	24158.4	131	133.421	3	6	20	31	42	37	31	26	27	26	24	26	23	22	26	25	25	25	26	23	20	10	5	3	3	2	2	3	1	9	8	5	5	8	6	8	4	3	1
3	50	2	apical	2	6	160535	1103	47841.3	179	199.471	3	18	24	27	38	40	45	35	42	43	40	37	29	33	31	33	33	29	26	22	21	25	31	32	30	36	41	28	24	25	22	23	25	20	16	20	9	13	7
3	50	4	medial	2	6	134654	1482	58874.3	146	186.261	5	15	31	51	59	55	55	72	61	65	61	70	78	61	59	58	54	56	50	51	46	59	43	35	34	30	22	31	23	25	17	21	10	5	4	4	1	2	1
3	50	5	medial	2	5	135145	383	36803.1	344	199.471	4	11	13	8	11	6	10	9	9	2	1	3	3	3	6	2	3	1	1	1	1	1	2	1	1	2	1	1	2	1	3	3	5	7	8	12	12	12	10
3	50	6	distal	2	7	153984	648	23442.5	128	212.681	11	28	28	31	28	35	36	36	30	26	25	29	26	27	31	28	20	18	15	16	9	9	8	8	9	9	10	6	7	6	6	6	6	5	3	1	1	1	1
3	50	7	distal	2	5	130878	432	19733.1	180	199.471	15	18	21	24	14	14	15	12	13	12	15	13	10	10	8	7	10	8	9	10	12	6	8	6	6	7	5	5	6	6	6	7	7	7	7	6	6	7	6
3	50	8	distal	2	6	244412	762	37764.7	137	252.311	9	11	21	32	30	31	30	37	26	31	34	34	33	36	38	37	38	30	22	19	23	24	15	20	18	14	23	14	7	7	4	4	2	3	2	2	1	0	0
1	50	1	apical	3	6	114377	638	23785.9	127	173.051	5	16	23	25	26	32	36	34	27	28	25	27	29	28	33	24	27	22	26	20	17	21	18	15	11	8	6	6	6	3	3	3	3	2	1	1	0	1	0
1	50	2	apical	3	6	100530	672	31719.9	133	173.051	7	21	23	16	20	24	29	26	33	34	36	42	36	33	33	28	20	22	23	15	15	24	20	23	12	16	9	5	5	8	6	4	1	0	1	2	1	0	0
1	50	3	apical	3	7	97202.3	849	47989.3	169	173.051	12	38	30	28	43	33	27	29	29	28	27	23	24	19	19	18	19	17	23	21	22	18	18	17	18	15	19	16	21	25	14	28	16	16	10	20	10	9	7
1	50	4	medial	3	8	92710.5	880	45492.6	200	146.631	15	17	26	28	36	30	37	34	32	25	21	24	17	14	13	14	14	18	17	17	26	19	17	16	18	15	14	20	17	17	18	28	18	21	21	20	13	13	11
1	50	5	medial	3	6	131166	793	49249.5	297	186.261	3	5	9	15	14	12	18	16	11	12	13	17	16	15	12	15	17	15	17	21	18	16	14	12	13	12	13	10	12	15	11	15	13	13	10	12	15	12	10
1	50	6	distal	3	7	108480	272	17371.2	134	173.051	10	6	6	15	18	15	12	12	10	10	9	7	5	9	7	5	10	5	5	6	9	10	12	14	10	13	13	7	0	2	0	0	0	0	0	0	0	0	0
1	50	7	distal	3	6	116850	311	20425.3	136	186.261	6	5	12	16	17	17	14	17	13	11	9	11	9	12	12	11	12	9	9	8	18	14	10	2	1	2	3	3	2	3	2	2	2	1	2	4	5	3	0
2	50	1	apical	3	7	203170	1331	52322.2	130	225.891	10	14	31	38	42	55	62	70	79	81	71	74	75	63	55	53	55	61	44	54	48	36	30	25	22	26	14	12	7	6	5	4	2	3	4	0	0	0	0
2	50	2	apical	3	7	175569	753	35878.4	151	225.891	14	17	29	41	31	30	28	26	28	24	22	32	27	24	27	24	25	16	17	19	22	22	22	18	17	15	20	18	12	14	14	11	10	10	3	5	4	4	5
2	50	3	apical	3	6	185456	795	32285.2	171	225.891	3	2	20	23	24	21	19	22	25	28	27	26	27	28	30	31	34	27	33	31	28	32	27	28	27	27	24	22	16	13	14	9	14	11	5	6	6	2	1
2	50	4	medial	3	6	191902	315	20620.8	116	239.101	10	15	19	15	17	17	14	16	20	18	14	8	9	9	9	9	5	5	9	8	9	12	9	9	3	7	3	7	4	1	2	2	1	0	0	0	0	0	0
2	50	5	medial	3	6	224358	958	38010.5	121	252.311	5	18	38	45	49	50	53	51	56	60	55	52	41	43	37	38	34	31	18	19	20	17	14	21	15	9	8	9	9	8	9	10	6	4	4	2	0	0	0
2	50	6	medial	3	8	203049	1474	62750.1	156	239.101	7	30	44	58	55	67	65	67	64	54	54	62	60	60	48	51	49	41	43	38	50	42	36	27	31	28	23	21	21	19	19	16	11	17	11	9	7	7	5
2	50	7	distal	3	7	276681	1391	74108.1	163	265.521	3	10	26	31	29	42	45	53	64	64	52	66	60	62	63	71	53	52	55	59	44	57	38	43	42	27	25	21	19	16	10	7	6	5	7	4	5	4	4
3	50	1	apical	3	6	83416.4	526	17788.6	106	146.631	5	19	24	34	32	31	24	31	26	23	25	23	26	25	24	21	27	26	22	22	11	6	5	4	2	3	3	1	1	0	0	0	0	0	0	0	0	0	0
3	50	2	apical	3	7	168772	1061	47833.4	170	212.681	6	23	26	29	36	40	38	39	42	43	38	34	31	30	34	36	29	31	21	24	26	31	26	36	33	38	26	24	24	23	18	23	26	16	14	8	12	7	6
3	50	4	medial	3	6	136415	1478	58953.6	137	199.471	14	34	49	57	56	57	67	61	66	67	68	71	70	58	63	54	53	43	56	45	52	57	35	34	26	22	32	20	19	21	24	9	5	4	4	1	2	1	1
3	50	5	medial	3		138057	313	24269.4	201	186.261	8	11	25	33	19	17	15	15	4	1	3	2	3	2	2	1	1	1	1	1	1	1	1	1	2	1	2	1	1	3	3	4	7	8	12	10	10	11	12
3	50	6	distal	3		157539	657	23062	128	212.681	24	31	32	28	32	32	31	35	32	31	24	27	32	29	32	21	17	16	11	11	9	10	10	10	9	9	8	7	6	6	4	5	5	4	1	1	1	1	1
3	50	7	distal	3		133002	442	24771.4	186	199.471	21	21	24	14	18	13	12	13	12	16	15	11	8	10	7	8	9	13	11	13	6	8	6	6	7	5	5	6	8	7	7	7	8	10	6	6	6	6	8
3	50	8	distal	3		249115	748	32787.2	131	265.521	20	28	33	27	28	34	30	30	34	35	34	38	37	34	35	27	27	25	24	22	13	21	18	19	24	13	9	9	3	3	1	2	2	2	0	0	0	0	0
[truncated: 33 more columns]

## Sheet: Gray Value
Experimental run	BDNF Treatment (ng)	Explant	Cochlea turn	Investigator	Time (min)	Background Mean	Threshold distance	Explant Size	Inner explant brightness	Ring area Front (µm), brightness
										13.21	26.42	39.63	52.84	66.05	79.26	92.47	105.68	118.89	132.1	145.31	158.52	171.73	184.94	198.15	211.36	224.57	237.78	250.99	264.2	277.41	290.62	303.83	317.04	330.25	343.46	356.67	369.88	383.09	396.3	409.51	422.72	435.93	449.14	462.35	475.56	488.77	501.98	515.19	528.4
1	0	1	medial	1		16	60	27740	48.7004	9.2139	1.87759	1.3554	0.98509	1.25684	0.446637	0.490404	0.301078	0.109529	0.300623	0.134954	0.104882
1	0	2	medial	1		16	50	56909	48.0012	4.17091	1.64469	1.15964	1.06831	0.774239	0.627911	0.615129	0.765341	0.588231	0.555219	0.552427	0.347668	0.330804	0.257901	0.138795	0.00707658
1	0	3	medial	1		15	140	28896	63.1333	8.00499	3.23195	2.65452	2.57514	1.97714	1.72944	1.84932	1.80766	1.50299	1.24736	1.02614	1.15014	1.09948	0.777501	0.874041	0.965317	0.619723	0.448865	0.463252	0.506976	0.350655	0.437151	0.264981	0.275272	0.167576	0.230288	0.21511	0.150977	0.110964	0.118191	0.0788682	0.0752592	0.103575	0.0679006	0.0327545	0.0420692	0.0596079	0.04478
1	0	5	distal	1		15	50	43152	42.7511	3.79279	1.61616	1.1473	1.09239	0.86785	0.699197	0.602447	0.579662	0.673591	0.465531	0.342511	0.389164	0.375399	0.186168	0.124088	0.159799	0.117631	0.0880454	0.112169	0.0503366	0.0547045	0.0815212	0.110265	0.166407	0.217463	0.101066	0.0608675	0.0378027	0.0628085	0.0476614	0.0161057	0.0158427	0.0200166	0.044228	0.0680299	0.0599611	0.0415001
1	0	10	apical	1		15.25	110	62819	34.1565	2.97883	1.692	2.02078	1.77306	1.8158	1.60322	1.28638	1.43005	1.14424	1.14294	0.858185	0.682651	0.574602	0.440709	0.409288	0.399577	0.392378	0.388757	0.337988	0.374179	0.374598	0.347014	0.249896	0.223712	0.256656	0.201801	0.187831	0.165429	0.145392	0.105815	0.116033	0.128119	0.110152	0.134186	0.12925	0.106819	0.101434	0.110333	0.0943252	0.111561
1	0	12	apical	1		16	20	55210	49.5885	7.28057	0.721648	0.317041	0.239065	0.0789474	0.121518	0.102833	0.0443467	0.0454107	0.0288975	0.0501202	0.0751459	0.0858095	0.15408	0.207645	0.0265231	0.0974705	0.142703	0.217022	0.17451	0.0127917
1	0	13	apical	1		16	100	39736	29.6988	3.21887	1.71469	1.57536	1.21536	1.2639	1.1859	1.48541	1.2189	0.972352	0.603698	0.635068	0.624492	0.651649	0.559345	0.535642	0.478073	0.514422	0.469152	0.539625	0.824682	0.819528	0.573475	0.517864	0.428665	0.342026	0.317028	0.251012	0.242315	0.170013	0.168928	0.127455	0.0464621
1	0	14	medial	1		16	120	54317	61.8189	6.66229	2.11369	1.82092	1.6702	1.36453	1.11138	1.39051	1.25397	1.02202	1.00535	1.07959	0.598892	0.510511	0.449127	0.382817	0.366847	0.373248	0.328695	0.358708	0.344726	0.380421	0.459605	0.354779	0.339498	0.308269	0.27299	0.381266	0.241946	0.265331	0.195828	0.148923	0.134724	0.0819343	0.0607104	0.0362591	0.0674532	0.0330219
1	0	15	medial	1		16	110	64780	59.704	4.17059	2.30782	2.09758	1.60002	1.66341	1.51069	1.45382	1.30151	1.24721	1.03768	0.94627	0.909133	0.79586	0.762449	0.822469	0.862989	0.591377	0.454112	0.47159	0.634322	0.582417	0.49083	0.559618	0.309311	0.355216	0.308475	0.242424	0.276345	0.27531	0.297808	0.244385	0.185977	0.11097	0.130601	0.128768	0.116618	0.0757603	0.0473411	0.0801805	0.154827
1	0	16	medial	1		15	150	29123	43.7699	9.24755	3.5069	3.10058	3.00889	2.40669	1.95312	2.22784	2.17151	2.36418	2.01158	1.51395	1.28664	1.23732	0.951914	0.856782	0.921566	0.686691	0.598966	0.487474	0.514982	0.431351	0.367262	0.260673	0.184024	0.222078	0.213378	0.125667	0.142745	0.105931	0.104732	0.0924937	0.0895928	0.0653849	0.0430012
1	10	1	apical	1		15	260	71529	59.5233	7.64818	3.46125	3.12015	3.5277	3.54124	3.42784	3.55564	3.65023	3.89221	3.95291	3.89924	4.92669	4.19972	2.89088	2.46408	2.50325	2.26593	1.8817	1.66412	1.40232	1.1658	1.44884	1.35122	1.14964	0.973923	0.66846	0.584765	0.486903	0.440798	0.437064	0.339733	0.323426	0.279507	0.294716	0.418004	0.480776	0.34739	0.175653	0.10807	0.156382
1	10	2	apical	1		15.4	140	60861	61.3031	8.36097	4.36624	4.98222	3.06295	2.72128	1.76791	1.49892	1.34279	1.33917	1.25431	1.20614	1.14405	1.02819	0.823587	0.620063	0.516066	0.477564	0.505902	0.505902	0.435539	0.3278	0.253735	0.210217	0.186695	0.141658	0.106747	0.129202	0.114971	0.116423	0.117663	0.145009	0.120149
1	10	3	apical	1		16	100	73989	67.8029	9.94344	3.01633	3.09612	2.51039	2.08217	1.71156	1.76945	1.82109	1.46337	1.03357	0.744625	0.758529	0.800402	0.77972	0.609309	0.53123	0.562202	0.516402	0.491432	0.459721	0.482661	0.552319	0.668622	0.566309	0.558785	0.583383	0.608058	0.554758	0.742145	0.774303	0.714514	0.584907	0.52624	0.545733	0.5391	0.524589	0.476646	0.476766	0.510723	0.431226
1	10	4	medial	1		16	300	75919	76.2897	7.56845	2.93145	3.01302	2.3506	1.99218	2.04219	1.92221	1.85344	1.67616	1.39637	1.21536	1.1415	1.07077	1.0576	0.966492	1.21423	1.22107	1.26207	1.1844	1.26005	1.3532	1.45355	1.85546	1.88966	1.73887	1.53051	1.75656	1.44286	1.15848	0.709573	0.531605	0.810853	0.490428	0.282159	0.262343
1	10	6	medial	1		15.6	130	77729	62.1888	7.57486	2.50471	2.52734	1.75782	1.53277	1.34386	1.37385	1.43404	0.96475	0.977709	1.2046	1.0478	0.641299	0.285943	0.133485	0.0838084	0.0672838	0.19207	0.867847	0.156714	0.246141	0.628092	0.714419	0.318131	0.0860952	0.0658859	0	-0.00129105	0.154005	0.652798	0.769965	0.541103	0.34051	0.25989	0.248365	0.199778	0.234009	0.406547	0.277697	0.443425
1	10	7	distal	1		15	110	63838	118.391	14.536	7.05384	5.75841	3.67231	2.75249	2.48344	3.38663	2.22447	1.82697	1.24765	0.757918	0.526863	0.459369	0.527779	0.373974	0.339581	0.354714	0.32488	0.336749	0.304255	0.166476	0.0882604	0.107167	0.164386	0.105909	0.128192	0.237954	0.374267	0.275837	0.375105	0.166142	0.0762513	0.0355646
1	25	1	apical	1		15	220	29956	100.796	17.7385	9.9409	9.47243	9.79618	10.1114	6.50899	5.39652	4.7237	3.9544	3.10369	3.13632	3.6628	3.74438	2.92117	2.25957	1.38528	1.26719	1.40138	1.47346	1.16292	1.11836	0.90692	0.851757	0.829483	0.628695	0.512418	0.381902	0.350377	0.337444	0.34376	0.282294	0.285296	0.263889	0.300714	0.28486	0.261659	0.254299	0.274832	0.27337	0.26973
1	25	3	medial	1		15.5	240	69474	104.801	13.1338	6.61517	5.32576	4.15506	3.96642	3.59832	3.10337	2.89021	2.79751	2.61302	2.63384	2.53683	2.99401	2.15599	2.08569	1.74027	1.65173	1.35025	1.3065	1.35926	1.20828	1.16032	1.21418	0.712881	0.437167	0.308377	0.260102	0.240421	0.130734	0.132564	0.163475	0.0690143
1	25	4	medial	1		15.5	100	59530	99.9821	11.8824	4.02743	2.9032	2.78212	2.16591	1.91061	1.72935	1.30522	1.02522	0.911855	0.905489	0.944609	0.925414	0.800198	0.446134	0.459083	0.63526	1.10954	1.3104	1.37009	0.997665	0.815397	0.500125	0.575574	0.525231	0.721562	0.693025	0.620896	0.325346	0.317044	0.303524	0.268828	0.250903	0.159168	0.180445	0.205467	0.153167	0.474251	0.424705	0.149146
1	25	5	medial	1		15.5	190	85225	95.6272	13.3656	5.025	3.81289	3.9982	3.37659	3.34883	2.96345	2.26589	2.10167	1.94464	1.48795	1.28676	1.33967	1.47849	1.38358	1.30703	1.10422	0.956374	0.913114	0.75995	0.688375	0.664062	0.604624	0.541189	0.52732	0.443505	0.478739	0.500137	0.390898	0.405099	0.351198	0.336793	0.395096	0.278067	0.277438	0.30518	0.209383	0.208296	0.22734	0.18929
1	25	6	distal	1		15	260	86332	92.2188	6.0814	3.72811	3.61742	3.62871	4.04199	5.40909	6.34699	6.41198	6.01441	5.12957	4.65132	4.06954	4.14905	4.26393	3.79501	3.64911	3.24882	3.26586	2.64132	2.34145	2.56189	1.90743	1.50212	1.30684	1.07172	0.925466	0.838299	0.743968	0.863633	0.749541	0.698168	0.726989	1.00333	0.799087	0.60124	0.578231	0.61683	0.536572	0.394227	0.358573
1	25	7	distal	1		16	60	77534	64.7318	6.02768	1.83828	1.48486	1.84897	1.16494	0.780792	0.565539	0.439948	0.424579	0.428073	0.544482	0.487403	0.635034	0.478224	0.312554	0.255948	0.0539619	0.0361244	0.0436631	0.055848	0.0340817	0.00796481	0.1982	0.210705	0	0.0267735	0.0558073
1	25	8	distal	1		15.5	310	105259	79.1252	11.7422	4.91291	4.01263	3.83126	4.06649	3.84932	3.22557	3.2048	3.09672	2.52606	2.754	1.96233	1.97843	2.11703	2.12807	1.76365	1.5493	1.28708	1.15766	1.26695	1.21929	1.73413	1.46374	1.49526	1.33171	1.40989	1.51149	1.62087	1.26446	0.960931	0.644677	0.379683	0.120019	0.0390025
1	50	1	apical	1	4	15	230	58292	89.265	15.1773	7.8147	5.64315	5.21021	4.56822	3.84547	4.04307	3.8854	3.29745	3.31709	3.1707	2.81727	2.36315	2.09575	1.90403	1.8032	1.68389	1.80707	1.57044	1.54034	1.52712	1.15941	0.867758	0.690739	0.630873	0.6348	0.639785	0.518367	0.445684	0.348498	0.314646	0.278666	0.232475	0.235136	0.177269	0.160185	0.154966	0.140796	0.131754	0.138346
1	50	2	apical	1	4	15	190	53423	91.4485	10.0179	5.07189	4.814	4.05449	4.18465	3.65634	3.80758	3.72368	3.83971	4.06734	3.91815	3.87285	3.73823	3.40469	2.30489	1.61228	1.8123	1.32735	0.89831	1.19846	1.35791	1.34021	1.24717	1.16207	0.663923	0.354826	0.258061	0.26315	0.284656	0.168221	0.0600837	0.00928633
1	50	3	apical	1	5	15	320	51125	68.4807	13.1263	9.78154	8.19572	7.26945	6.63624	4.8884	4.39743	5.16883	4.69395	3.81426	2.92856	2.42459	2.43847	2.13427	1.85836	1.67723	1.71674	2.31476	1.76171	1.47922	1.27342	1.14798	1.23339	1.33823	1.27836	1.24918	1.2559	1.26878	1.68408	1.23554	1.04103	0.947514	0.71674	0.884208	0.767803	0.400013	0.34149	0.246663	0.211698	0.168885
1	50	4	medial	1	4	15	220	50574	98.4186	15.7493	7.82056	7.23203	6.30804	6.35335	4.54503	3.34944	2.80535	2.30049	2.19536	1.58025	1.41221	1.22401	1.20583	1.15599	1.25739	1.28067	1.25048	1.22241	1.16028	1.18974	0.857331	0.834103	0.830007	0.933309	0.851641	0.823523	0.843431	0.709469	0.715457	0.885495	1.00684	1.56623	2.13172	1.47581	1.08113	1.08515	0.842603	0.445155	0.206735
1	50	5	medial	1	4	15	190	72432	77.5309	5.38464	3.09116	2.78931	2.43189	2.2039	1.96344	1.89027	1.94941	1.52575	1.52445	1.48295	1.62706	1.21741	1.10017	1.23982	1.47924	1.4797	1.07237	0.844891	0.747616	0.646584	0.498233	0.393903	0.391368	0.490287	0.442142	0.419479	0.318372	0.483961	0.598016	0.370779	0.308932	0.314282	0.328715	0.277444	0.270869	0.204761	0.239926	0.244304	0.266135
1	50	6	distal	1	4	15	150	56846	114.317	10.4772	3.34034	2.80172	3.00177	2.88	2.6339	2.70713	2.23648	1.85613	1.67021	1.39464	1.31359	1.04939	0.999154	0.83569	0.855259	0.902805	0.878947	0.991038	1.15329	1.30969	1.40018	1.14251	0.918119	0.675501	1.05374	0.919158	0.495487	0.245174	0.222622	0.201885	0.172641	0.152612	0.15786	0.155969	0.152904	0.108235	0.104476	0.0784961	0.0545596
1	50	7	distal	1	6	15	230	62650	91.9981	11.65	4.07668	3.23859	4.0229	3.59114	3.57749	3.21045	2.23424	2.0491	2.11163	2.56331	2.27652	1.58257	1.22946	1.21358	1.1637	0.858146	1.26797	1.17952	2.0221	2.86478	2.10642	0.580482	0.498586	0.425766	0.338105	0.307505	0.389433	0.310201	0.28559	0.349491	0.528756	0.416313	0.271112	0.429248	0.195365
2	0	4	apical	1		16.5	140	74083	53.1707	6.13031	3.46512	2.51806	1.9926	2.04258	2.56695	2.07115	1.59893	1.83398	1.59759	1.66294	1.08971	1.03395	0.917332	0.670933	0.591774	0.527015	0.54258	0.479422	0.284892	0.21593	0.265186	0.227774	0.173255	0.184208	0.100413	0.0669276	0.0550507	0.030903
2	0	5	apical	1		16	140	67800	36.3903	4.05153	2.20076	1.97922	1.87343	1.85292	1.76515	1.73655	1.63964	1.59379	1.39961	1.48779	1.50855	0.966128	0.768411	0.649893	0.564835	0.593568	0.547933	0.537076	0.517861	0.481326	0.404746	0.47249	0.418404	0.331787	0.331325	0.317386	0.327859	0.286155	0.244582	0.219318	0.182635	0.177175	0.149526	0.163145	0.132568	0.127631	0.117364	0.100321	0.1026
2	0	6	medial	1		16	230	59390	54.7671	8.89997	3.80681	3.51074	3.3538	4.00318	3.39375	2.88258	2.1524	1.87282	1.62287	1.63163	1.40854	1.4986	1.35769	1.65229	2.15453	2.01076	1.81515	1.58375	1.25758	1.01061	1.00315	0.771404	0.759377	0.666147	0.552875	0.566302	0.689944	0.55974	0.539962	0.621059	0.534794	0.43072	0.452029	0.471765	0.333399	0.386441	0.413254	0.268063	0.244314
2	0	8	medial	1		16	170	56839	55.5407	7.10514	3.99858	3.42084	3.33357	2.84006	2.70044	2.55255	2.17431	1.76927	1.78246	1.45262	1.45032	1.45352	1.16396	1.01549	1.04084	0.776637	0.705479	0.673629	0.910548	0.631956	0.565131	0.593267	0.551903	0.593968	0.492728	0.454202	0.366096	0.338428	0.349978	0.369285	0.359654	0.358949	0.374562	0.372838	0.363586	0.363904	0.330381	0.329059	0.325315
2	10	1	apical	1		16.5	310	70583	74.2224	15.6638	9.49091	8.49474	8.86601	8.67295	7.05593	6.96458	6.3259	6.97092	6.75376	6.61115	5.5583	4.82264	5.26431	4.49323	4.23095	4.07264	4.28243	3.99941	3.69437	2.98408	2.88092	3.33181	2.69853	2.3739	2.2918	1.52273	1.37903	1.45602	1.28623	0.894242	0.705589	0.821222	0.747754	0.49909	0.388029	0.338455	0.317847	0.228069	0.122357
2	10	3	medial	1		16	430	97847	58.8653	10.5435	6.06354	5.21552	5.47128	5.01541	5.31395	5.68292	5.14045	4.36161	4.06021	3.84715	3.74595	3.24293	3.29941	3.42335	3.5231	3.34271	3.22366	3.37981	3.32359	2.89876	2.38096	2.24595	2.4661	2.28121	2.42864	2.75612	2.62874	2.91887	2.76354	3.62768	3.93378	3.52187	4.02063	5.0918	3.58393	2.70808	2.38595	2.33509	1.89011
2	10	4	medial	1		16	260	82144	51.4335	8.58502	6.008	5.88535	5.78352	5.55517	5.25609	6.53121	6.15958	5.21901	6.22525	6.11991	5.35989	3.90121	3.25018	3.04507	3.22117	2.76924	2.61807	1.91312	2.17773	1.95829	1.67242	1.09937	1.16237	1.04111	0.654834	0.557183	0.51733	0.488524	0.445394	0.429635	0.407451	0.384761	0.354565	0.343898	0.33394	0.331034	0.324757	0.308285	0.309047
2	10	5	medial	1		16.5	160	73786	48.4475	5.41182	2.46775	2.09387	1.8859	1.67777	1.49027	1.39787	1.39551	1.23677	1.23729	1.09771	1.04141	1.00492	1.02346	0.997331	0.974034	1.04654	0.985188	1.17373	1.14333	1.36764	0.989766	0.888898	0.980462	0.758808	0.646342	0.623517	0.600437	0.573033	0.573393	0.5597	0.553796	0.552392	0.561111	0.546019	0.495966	0.476512	0.459254	0.441017	0.42328
2	10	6	distal	1		16.5	90	102633	63.6372	10.2696	5.54911	5.36039	4.39146	1.91683	1.50994	1.1962	1.034	0.925379	0.826129	0.709103	0.439213	0.41199	0.387882	0.407991	0.340621	0.274972	0.279223	0.300353	0.26198	0.402913	0.18348	0.182542	0.165008	0.156411	0.178943	0.448156	0.478012	0.560118	0.116624	0.112857	0.106134	0.15863	0.103491	0
2	10	7	distal	1		16	160	195257	49.2341	3.83677	2.17973	1.86643	1.6855	1.72684	1.51302	1.60449	1.31202	1.27295	1.04921	1.17395	1.03428	1.35182	1.37268	1.00742	0.846345	0.634933	0.626368	0.688127	0.723751	1.01422	0.653052	0.425991	0.420243	0.270734	0.218041	0.20264	0.198622	0.178787	0.164566	0.151193	0.140793	0.135369	0.133956	0.114817	0.108025	0.111181	0.098309	0.100806	0.115141
2	25	2	apical	1		16	340	75721	52.7513	12.0713	8.52073	7.17223	7.80392	9.63571	8.89765	8.67215	10.1196	9.21348	10.2526	8.84078	9.53193	9.43944	8.22043	6.28497	6.36596	7.13585	6.03042	5.25677	5.22069	5.82619	5.59988	3.6258	3.16266	2.38461	2.76227	3.06817	2.87977	2.11349	2.16437	1.7401	1.32913	1.0191	0.856432	0.661139	0.490928	0.382958	0.34304	0.290856	0.245402
2	25	3	apical	1		16	340	69600	84.826	12.3737	7.0034	5.74577	4.81514	4.3935	4.27095	4.31934	4.44292	4.01893	4.30578	4.77628	4.9965	4.43635	3.52487	2.94872	3.0878	2.39806	2.33015	2.09305	1.93219	1.86127	1.8039	1.6827	1.78373	1.73366	1.43723	1.33886	1.24762	1.12172	1.11069	1.11349	1.22347	1.05506	0.826474	0.765467	0.822088	0.870265	0.901625	1.1827	0.968817
2	25	4	medial	1		16	220	98336	49.2204	10.8357	3.46176	2.97366	2.54364	2.46665	2.32065	1.96586	1.77077	1.73599	1.91563	1.70695	1.61393	1.55325	1.58204	1.56449	1.59383	1.59917	1.42313	1.02382	1.03795	1.09547	0.846462	0.490082	0.444003	0.368563	0.350496	0.343736	0.314502	0.332209	0.268823	0.267797	0.222453	0.205802	0.195669	0.181153	0.187599	0.178233	0.166254	0.165701	0.163489
2	25	7	distal	1		16	140	131078	81.4409	7.74562	3.71964	3.3368	3.06381	2.99913	2.79373	2.52568	2.19596	2.02962	2.19589	1.48906	1.28391	1.13422	0.897254	0.75383	0.706972	0.696569	0.702618	0.697101	0.666614	0.661764	0.633682	0.65834	0.693429	0.6833	0.684523	0.60814	0.664346	0.679041	0.763246	0.75866	0.630859	0.758492	0.85814	0.68426	0.493679	0.546561	0.511372	0.430436	0.285301
2	25	8	distal	1		16.5	230	125033	89.9582	18.5071	7.02174	5.77228	5.9586	5.22151	4.9893	5.66154	6.13949	6.23365	5.62345	4.24154	4.43514	4.76879	4.10881	2.46256	1.83915	1.52796	1.37692	1.18153	1.09525	1.04211	1.02907	0.933011	0.504376	0.54969	0.281327	0.219665	0.186171	0.187831	0.183339	0.157858	0.124352	0.113048	0.0955026	0.0893191	0.0788014	0.0611358	0.05476	0.0788365	0.0781569
2	50	1	apical	1	4	16	260	105179	56.7459	17.8613	9.63419	7.45089	7.5089	7.31767	8.2158	8.08898	9.19523	7.17124	5.82073	5.35349	4.64492	3.95359	4.053	3.44785	3.19184	2.9099	3.24905	2.87449	2.21343	2.03093	2.15733	1.62425	1.34784	1.00811	0.81671	0.637509	0.575914	0.489746	0.470397	0.459749	0.482573	0.497211	0.444396	0.373441	0.309883	0.269894	0.228427	0.198502	0.163393
2	50	2	apical	1	5	16	230	89642	69.1907	24.2287	11.1575	8.26175	8.44701	5.82404	4.23335	3.17945	2.90695	2.6729	2.89269	2.47119	2.19118	2.12833	2.06137	2.02312	1.56534	1.27582	1.05563	1.80041	1.50829	1.41551	1.10703	0.777131	0.614741	0.697581	0.956157	0.864601	0.527748	0.575016	0.586807	0.383613	0.318043	0.315803	0.232453	0.189899	0.136954	0.112798	0.0688403	0.116191	0.0100066
2	50	3	apical	1	5	16	270	101665	78.5688	10.4158	4.20953	4.01888	3.37205	3.21309	2.90944	3.0364	2.59065	2.40615	2.46671	2.68769	3.0635	3.10162	2.70783	2.49701	2.50204	3.03313	2.49789	2.39997	2.02053	1.78364	2.36779	2.33694	1.72491	1.39279	0.99781	0.855245	0.789777	0.632359	0.633058	0.467156	0.471798	0.412651	0.301142	0.293332	0.231198	0.159206	0.112384	0.10052	0.09273
2	50	4	medial	1	5	16.5	150	104331	72.7151	24.4752	5.77973	5.11763	4.05263	3.62021	3.62383	3.58987	3.21013	2.94058	2.47564	1.66709	1.46411	1.28154	0.970823	0.910346	0.765209	0.844621	0.82174	0.753543	0.902591	0.813009	0.760695	0.710066	0.456371	0.524785	0.604477	0.537621	0.337286	0.0627505	0.0423717
2	50	5	medial	1	4	15.5	240	122759	54.7172	9.22991	4.8604	4.26525	5.09764	4.74818	4.53067	4.52669	4.59756	4.01801	3.46396	4.25478	3.69799	3.36071	2.69327	2.59514	2.50536	1.79132	1.70725	1.47753	1.26253	1.40824	1.43534	1.2473	0.924778	0.86197	0.777525	0.779076	0.829058	0.700969	0.817427	0.498073	0.381918	0.340962	0.343379	0.467861	0.274085	0.129768	0.0234624
2	50	6	medial	1	4	16.5	320	105527	65.5812	16.4572	13.0775	9.56798	9.28466	7.96543	7.53703	6.94576	6.21653	5.9155	5.62613	5.85513	6.02298	5.0246	4.25616	3.92428	3.90178	4.1605	4.34643	4.12894	4.18246	3.3399	2.7514	2.09959	1.84563	1.69888	1.48104	1.21926	1.39512	1.95441	1.59658	1.22162	0.821544	0.635214	0.426967	0.380603	0.277954	0.267882	0.423783	0.0892776	0.0139632
2	50	7	distal	1	4	15	300	152234	72.8435	13.0362	7.53799	8.00728	8.81745	8.6893	9.65383	9.84965	8.99395	9.56327	9.66073	8.95586	8.45638	8.64425	7.42449	7.71664	6.68467	5.55565	5.43972	4.66857	4.94774	3.6034	3.11408	2.68958	2.4078	2.378	1.72418	1.62075	1.07499	0.953166	0.790084	0.657659	0.592589	0.524831	0.532371	0.493406	0.513187	0.432351	0.426415	0.376347	0.40462
3	0	3	apical	1		17	160	45333	68.2951	12.6886	3.60862	2.81395	3.33571	2.38046	2.71944	2.42496	2.97172	2.49764	1.64677	1.43798	1.38819	1.22378	1.07143	0.968337	0.945311	0.926388	0.959844	0.924198	0.758589	0.790122	0.67937	0.659127	0.56381	0.59383	0.590046	0.494555	0.462912	0.470068	0.455989	0.434616	0.411236	0.397682	0.379133	0.363108	0.356403	0.344361	0.343858	0.31726	0.312826
3	0	6	medial	1		17	130	37150	55.0887	6.33704	3.48781	3.14539	3.61289	3.43525	2.24675	2.04352	1.82701	1.62652	1.24703	1.13823	0.960494	0.799075	0.667211	0.585213	0.624977	0.599825	0.549851	0.506403	0.486735	0.60924	0.483866	0.442525	0.423543	0.423292	0.424913	0.403101	0.400201	0.403053	0.40413	0.402776	0.402704	0.38648	0.363438	0.35742	0.343257	0.339717	0.338829	0.324014	0.32485
3	0	7	medial	1		17	210	50803	114.133	9.23381	5.88696	4.78306	4.1493	3.85859	4.36973	4.58477	3.91271	3.27529	2.19469	1.88076	1.78528	1.72948	1.86943	1.7506	1.85899	1.72545	1.52749	1.86084	1.5407	0.926906	0.882192	0.809622	1.08382	1.10151	0.421251	0.360326	0.333963	0.262101	0.270477	0.279483	0.179186	0.186887	0.241256	0.168177	0.0528403	0.0721062	0.186107	0.11576	0.0440308
3	0	8	medial	1		17	110	56940	79.0322	5.87091	2.19348	2.01265	1.72478	1.46085	1.46431	1.48751	1.40211	1.17995	0.982041	0.839289	0.694893	0.608751	0.592384	0.569597	0.609072	0.569806	0.550424	0.574827	0.538551	0.509615	0.51305	0.515499	0.481358	0.421754	0.436711	0.436931	0.404858	0.384877	0.355035	0.324436	0.325607	0.303168	0.307202	0.288708	0.304979	0.308869	0.285493	0.269891	0.271747
3	0	9	medial	1		17	150	63668	63.1539	5.59521	3.47678	2.73081	3.1071	3.49852	2.37223	2.01829	1.93783	1.88205	1.55568	1.49703	1.28919	1.28545	1.08185	0.942863	0.946033	0.941603	0.969742	0.979438	0.923391	0.773635	0.805139	0.739838	0.660635	0.613094	0.599061	0.595903	0.595264	0.529948	0.542646	0.487732	0.483233	0.461955	0.454942	0.451073	0.479452	0.423026	0.387975	0.39462	0.366146
3	0	10	medial	1		17	160	61519	67.4108	5.62112	3.67079	2.767	2.95062	2.79682	2.60874	2.44445	2.29381	1.85638	1.7139	1.54216	1.40898	1.33259	1.06727	1.01886	0.8583	0.88442	0.653861	0.708661	0.59587	0.612551	0.650753	0.683837	0.591309	0.612255	0.552392	0.550345	0.566288	0.532272	0.474292	0.454152	0.435759	0.421318	0.376238	0.371871	0.357293	0.318827	0.310702	0.30434	0.314146
3	0	11	medial	1		17	270	83515	71.1927	4.25908	3.23688	3.2689	3.07538	4.19096	3.04843	2.88887	1.84362	1.65954	1.52855	1.37892	1.28491	1.27464	1.20562	1.08017	1.14643	1.11375	0.964583	0.980631	1.03564	1.09891	1.13657	1.2749	1.74082	1.9546	1.05511	0.615341	0.554803	0.565968	0.57792	0.507775	0.5441	0.511517	0.414376	0.390552	0.356967	0.309619	0.30404	0.283954	0.243534
3	0	12	distal	1		17	140	86159	60.9175	4.05886	2.55818	2.72504	2.52264	1.84754	1.65994	1.59661	1.8988	1.34348	1.18861	1.24275	1.15613	1.21632	0.948896	0.906104	0.92582	0.906852	0.879134	0.90453	0.797049	0.919875	0.736783	0.653505	0.735516	0.617057	0.700447	0.68935	0.709503	0.501399	0.487468	0.395315	0.340319	0.305305	0.302791	0.306551	0.338975	0.343685	0.299427	0.279699	0.230481
3	0	13	distal	1		17	290	57774	76.6872	2	1.99748	2.07209	2.1766	2.46742	2.34366	2.431	2.89866	2.63074	2.29202	2.47108	2.59017	2.67226	3.33917	3.22216	3.36724	2.89666	2.626	2.41491	2.41326	2.30354	2.27701	2.27666	2.13275	2.05036	1.94473	1.47723	1.20714	0.905042	0.694699	0.526961	0.445115	0.477382	0.275149	0.256666	0.221429	0.218584	0.20297	0.179523	0.288577
3	0	14	distal	1		17	80	109441	57.3357	3.28345	1.93031	1.66146	1.55709	1.39112	1.3934	1.13772	0.932164	0.872674	0.797142	0.675227	0.596468	0.521132	0.447682	0.435274	0.393749	0.426274	0.473788	0.478363	0.374507	0.301624	0.322503	0.324867	0.354379	0.292246	0.286101	0.287055	0.281277	0.261616	0.243716	0.208607	0.196252	0.188931	0.186173	0.171743	0.143271	0.160763	0.181844	0.179751	0.148641
3	0	16	distal	1		17	140	122501	56.902	3.52791	2.59595	3.13805	2.32627	2.15425	1.87285	1.68086	1.48579	1.3282	1.21577	1.00875	1.1315	1.05277	0.712539	0.706655	0.965632	0.861041	0.596946	0.416067	0.554046	0.466706	0.499343	0.356792	0.171948	0.107274	0.153248	0.07391	-0.0115905	-0.0213515	0.090844	0.0624621	0.0317793
3	10	1	apical	1		17	420	64561	111.743	31.0878	20.767	17.2985	17.9236	20.1985	20.6616	18.888	16.0258	11.5027	9.51661	8.12106	6.09218	4.88346	4.65683	4.48556	4.07806	3.93682	3.9131	3.68355	3.24329	3.23606	3.26593	3.28176	3.06045	2.91086	3.05525	3.782	3.81027	3.8334	3.48654	3.49198	4.22876	4.4886	3.76981	3.26743	3.0171	3.02093	1.93147	1.94622	1.57419
3	10	2	apical	1		17	360	55865	106.622	40.4882	27.2446	23.6321	20.758	19.5768	17.5108	16.3986	15.007	14.4134	13.0884	12.0579	10.8541	10.1119	9.01559	6.95937	6.93834	5.65827	5.54449	5.26737	4.14786	3.16289	2.51056	1.91197	2.27287	2.45756	1.87407	0.952554	1.01777	0.812632	0.720147	0.727764	0.949038	0.938936	0.551669	0.416653	0.155207	0.0166315
3	10	3	apical	1		17	130	84685	106.146	9.24994	3.84165	3.27178	2.7554	2.55626	2.25121	2.179	1.77563	1.51247	1.07394	0.96868	1.11192	0.54997	0.403752	0.348858	0.301031	0.338264	0.229126	0.316119	0.164489	0.0886552	0.0519836	0.0550029	0.0548692
3	10	4	medial	1		17	400	61470	108.995	24.442	10.9106	11.1507	11.6417	10.9985	10.3812	8.71216	8.11219	7.92904	8.65704	9.11789	8.08191	8.0415	7.41354	7.28047	8.35143	8.75357	7.81155	7.31854	7.48354	7.58556	7.21564	7.7118	5.89485	4.59511	4.34336	4.38121	4.0257	4.28029	4.70679	4.24374	3.12817	4.17313	3.23488	2.82795	2.83057	2.20408	1.19027	1.12797	0.945131
3	10	5	medial	1		17	400	47006	97.7401	31.5283	18.1319	14.6529	14.2916	14.7661	14.6542	12.1668	10.9922	10.9311	13.7457	13.009	10.7228	7.57167	7.93241	8.03244	6.73741	6.44489	5.40106	4.48579	3.97255	4.58932	3.21921	2.93747	2.22939	2.0297	1.5311	1.92078	2.0761	1.53024	1.56353	1.76648	1.80267	1.73248	2.77799	2.24056	2.46523	1.73591	2.33004	1.06965	0.835736
3	10	6	medial	1		17	370	64283	123.206	19.7572	16.759	16.9586	16.6067	20.1191	14.1319	13.9194	9.52922	7.53049	7.37823	6.18214	5.86013	4.02082	2.98367	3.07937	3.51809	4.58419	3.28092	2.86034	2.23997	2.04913	2.29323	2.72237	2.30465	1.94519	2.29362	2.92063	3.57453	2.52106	1.29537	1.00139	1.12718	1.60143	2.04852	1.08571	0.701619	0.140863	0.150169	0.240201	0.0343952
3	10	7	distal	1		17	300	107725	84.2718	10.1116	6.06919	7.06017	5.86822	4.70084	4.83363	4.87564	4.94287	4.98862	5.16946	3.10957	2.97822	2.16122	1.52814	1.97971	1.69127	1.63847	1.61018	1.52091	1.48198	1.28456	1.31484	1.38928	1.39855	1.69232	1.67163	1.2939	1.59822	1.12167	0.794282	0.74681	0.961214	1.59161	1.2982	1.41996	0.923511	0.72334	0.941057	1.04321	0.969201
3	10	8	distal	1		17	210	117394	79.8811	18.4499	14.7818	14.099	13.4728	14.5672	15.3093	14.1676	15.3445	13.2651	14.2787	15.3004	13.0638	13.2954	12.9025	9.46336	7.61355	6.05866	4.09882	2.73456	2.43341	0.853422	0.517632	0.326266	0.249691	0.0573414
3	25	1	apical	1		17	90	97610	144.986	7.81579	3.40129	2.79401	2.4019	1.99768	1.71895	1.45697	1.19939	0.866691	0.694617	0.450342	0.321122	0.178646	0.0525458
3	25	2	apical	1		17	260	63278	139.149	46.4009	25.3293	21.0695	17.6028	14.137	13.1383	14.1832	13.9961	10.6788	10.419	8.8737	9.02753	9.22955	7.67866	6.18352	4.49514	4.1183	3.25574	2.33762	1.84533	1.84852	1.98954	2.16508	2.0114	1.05458	0.537132	0.240625	0.0945513	0.0826372	0.0732935
3	25	3	apical	1		17	250	38383	158.488	37.1456	22.0644	19.5535	18.2032	17.6286	18.16	16.7529	16.248	15.1309	14.6792	15.6756	15.398	12.4729	11.1688	11.5036	15.1933	8.85436	7.89962	8.63217	7.70696	3.66114	1.64147	1.22334	0.965706	0.815817	1.0371	1.08036	0.442199	0.366842	0.31926	0.273868	0.244508	0.202743	0.289784	0.342509	0.442549	0.433871
3	25	4	medial	1		17	330	53784	140.111	33.5838	19.8876	15.8647	14.3265	15.2072	14.0384	12.7221	11.7502	11.1415	11.0045	10.7402	11.7209	13.2346	14.2561	13.1707	14.5451	12.7547	10.4013	7.48082	6.82226	6.00337	5.79831	5.59753	5.05847	3.93359	3.78144	3.62513	4.78768	4.68781	2.46493	1.97999	0.98371	0.893952	0.769188	0.513104	0.473641	0.273037	0.14187	0.0571821
3	25	5	medial	1		17	320	55745	135.542	31.6241	22.8529	22.9533	24.631	24.5473	22.5651	21.147	18.2596	17.2107	17.3539	16.8758	16.1221	15.9595	15.7212	13.4765	12.2791	10.9501	12.7874	13.8929	10.4097	9.53556	8.43444	7.96537	6.21942	7.66861	4.20762	3.48144	2.78021	1.85132	1.38601	0.976274	0.782031	0.672512	0.62584	0.589729	0.460943	0.477411	0.502624	0.507847	0.450807
3	25	7	distal	1		17	190	86888	148.383	12.6551	7.63546	5.71759	4.96376	4.61902	4.32953	3.92005	3.23346	2.78741	2.85323	2.53434	2.0627	1.86672	1.5219	1.60837	1.19417	1.38867	1.13352	0.71454	0.466465	0.278897	0.235937	0.19865	0.2248	0.0530585
3	25	8	distal	1		17	110	116310	98.7172	10.5029	4.2783	3.61922	2.92684	2.65098	2.15448	1.76789	1.51718	1.21526	1.11139	0.922338	0.825341	0.740864	0.492206	0.373718	0.479857	0.279632	0.26526	0.278887	0.447413	0.217318	0.0445438	0.0206817
3	50	1	apical	1	3	16	200	43860	88.314	21.3593	12.2354	9.80838	9.17298	6.97385	5.39444	4.23747	3.81199	3.30109	3.04238	2.75677	3.32433	2.55049	2.71877	2.47372	2.58387	2.07644	1.61863	1.33811	0.766606	0.60284	0.441982	0.476382	0.313343	0.387012	0.146633	0.0729184	0.0670692	0.0475795
3	50	2	apical	1	4	17	320	87831	77.5791	16.285	7.28805	6.7418	5.83445	6.25755	5.70868	5.77823	5.82992	6.9238	5.83917	5.6624	5.54935	5.82666	5.02278	5.07414	4.70878	3.83019	3.97116	3.77559	4.0586	3.33533	3.15794	3.55928	3.42778	3.23779	3.35736	2.47634	2.27455	1.8974	1.81023	1.20881	0.756228	0.771518	0.413779	0.0986609	0.0371761	0.01009	0.00068231	0.00582819	0.0208453
3	50	4	medial	1	4	17	300	75001	102.822	22.7588	16.1972	16.3623	15.5087	16.3909	17.3761	19.6173	17.4315	16.4362	15.9267	15.6933	16.6729	14.9569	14.1839	15.2265	15.2593	16.2132	12.9934	10.1919	9.28758	7.69136	7.10322	6.83005	5.16643	3.23169	2.58598	2.37648	1.87341	1.28152	0.948301	0.786491	0.834719	0.548358	0.435332	0.316177	0.250222	0.23115	0.196361	0.201864	0.186595
3	50	6	distal	1	4	17	280	83207	122.548	54.3631	40.6365	36.7834	34.2849	33.2858	31.0957	30.9413	33.6623	35.167	29.3293	23.8343	16.6741	15.3169	12.8367	9.0525	7.37647	5.04583	3.38165	2.30175	1.80865	1.73797	1.74487	1.54107	1.40854	1.66169	1.33867	0.993373	0.750714	0.655697	0.624728	0.656304	0.769714	0.244219	0.100497	0.0151707
3	50	7	distal	1	4	17	220	69770	108.57	24.5812	19.6004	15.719	14.0021	12.2221	9.09092	8.75166	7.32468	5.5506	4.58877	4.68559	3.38686	2.84551	2.78717	2.50663	2.88272	2.50403	2.58507	2.7817	2.47351	1.45847	0.888139	0.897164	0.706676	0.65711	0.526939	0.395689	0.292322	0.316888	0.331396	0.373569	0.559043	0.456797	0.317711	0.247726	0.22862	0.235259	0.232973	0.308807	0.382819
3	50	8	distal	1	5	17	270	133475	100.183	30.8288	20.1601	17.9114	17.5566	17.8943	19.9919	23.5843	19.8665	17.0354	14.3355	12.6581	12.1284	15.0176	14.2012	16.293	16.9639	12.6276	10.4338	8.01224	7.13128	6.22886	4.82871	3.76693	2.59274	1.65069	1.34006	0.74529	0.457737	0.24751	0.0769824
1	50	1	apical	2		15.2	260	59112	87.7021	13.7915	9.50397	5.52303	5.42791	5.03926	4.32298	3.83348	3.94808	3.37008	3.33313	3.20626	2.80019	2.2199	2.02298	2.04359	1.67724	1.4482	1.58457	1.78759	1.56476	1.55418	1.42702	1.17924	1.01907	0.956718	0.915128	0.964928	0.829812	0.891031	0.837993	0.730784	0.716082	0.705335	0.67731	0.697307	0.756954	0.72508	0.742722	0.802919	0.745484
1	50	2	apical	2	8	14.8	260	53281	91.866	10.6481	5.73764	5.28251	4.30425	3.67409	4.086	3.89	3.80666	4.04395	3.98389	4.22123	4.1804	3.8175	4.1008	3.43772	2.16845	1.97752	2.08789	1.13629	1.24509	1.36183	1.57744	1.67204	1.37531	1.2402	0.790027	0.493727	0.470125	0.43725	0.42243	0.467749	0.2978	0.24022	0.213692	0.219017	0.193835	0.112028	0.0996169	0.062768	0.0371906
1	50	3	apical	2	4	15	330	49365	69.9631	14.6738	10.4858	8.55408	8.71721	7.68763	5.75223	4.82152	5.23609	4.68245	4.43705	3.38203	2.63907	2.48164	2.3906	2.05709	1.73083	1.7183	1.8662	2.20562	1.69738	1.52984	1.1852	1.50842	1.60213	1.3467	1.2674	1.39339	1.31417	1.32379	1.61521	1.24007	0.957712	0.943229	0.68961	0.649737	0.817554	0.640743	0.456875	0.3053	0.248842
1	50	4	medial	2	5	14.4	390	51556	97.9051	15.0501	9.08882	8.05826	7.51036	7.11184	5.13855	4.03129	3.42524	3.11592	2.7375	2.46972	2.07895	1.9832	1.91936	2.63776	2.68171	1.80052	1.73901	1.79301	1.69749	1.76834	1.69905	1.54015	1.27111	1.32056	1.46277	1.28158	1.21454	1.18694	0.997782	1.14518	1.30932	1.36512	1.70665	2.11509	2.54872	1.91587	1.1538	0.86357	0.570715
1	50	5	medial	2	3	14.8	190	77315	73.2457	4.30063	3.35186	2.75585	2.41973	2.23579	2.02229	1.93613	1.92556	2.00405	1.66488	1.70443	1.65388	1.45987	1.15957	1.26746	1.26577	1.55359	1.24629	0.889816	0.747672	0.552705	0.478021	0.372659	0.339091	0.343207	0.373014	0.310715	0.277197	0.343819	0.547012	0.308113	0.235652	0.186253	0.161461	0.188633	0.190721	0.0544884	0.0530694	0.066014	0.0622342
1	50	6	distal	2	2	15	150	60052	109.097	6.681	3.24851	2.80951	2.97555	2.92752	2.54927	2.67086	2.23326	1.96151	1.68366	1.44377	1.32682	1.03688	0.994248	0.841834	0.913115	0.906108	0.983308	0.96155	1.06541	1.24777	1.21843	1.12888	1.34259	1.0008	1.15374	0.958945	0.680587	0.292836	0.254016	0.191167	0.176292	0.179398	0.153161	0.156848	0.158447	0.12807	0.100379
1	50	7	distal	2	3	15.2	140	75134	78.279	3.64356	3.27757	3.66071	3.43922	3.49385	3.04494	2.01099	1.89777	2.03562	2.47237	1.83305	1.66722	1.01047	0.752106	1.19216	0.694474	1.07593	0.676172	1.00166	3.11815	1.8845	1.32327	0.42147	0.379519	0.167559	0.153805	0.15303	0.174699	0.0893225	0.0795664	0.0414364	0.319148	0.0866315	0.191589	0.0569138	0.212529	0.0772608
2	50	1	apical	2	4	16.2	240	113387	52.1158	17.3203	10.2152	6.98847	7.29032	7.3407	7.71702	8.33761	7.59153	6.69741	5.68139	5.19384	4.28292	4.2906	3.35904	3.02244	2.77357	2.60022	2.63941	2.7301	2.23187	1.85296	1.49975	1.17729	0.868647	0.580424	0.419172	0.349711	0.290965	0.284196	0.285105	0.328125	0.261276	0.197944	0.165243	0.120925	0.0664649	0.0272268	-0.00336521
2	50	2	apical	2	3	15.8	240	97312	66.1279	16.6248	11.7511	8.68373	7.38271	5.55879	4.20586	3.20784	2.88723	2.77333	2.99863	2.66059	2.40375	2.27127	2.31325	2.03526	1.83631	1.56263	2.03293	1.60248	1.60104	1.45762	1.08194	0.965852	0.806853	0.901588	1.17499	0.752122	0.69083	0.553284	0.411974	0.38045	0.311799	0.237181	0.180772	0.13236	0.0853405	0.0334079	0.0684272
2	50	3	apical	2	3	16	260	107125	73.9024	5.83766	4.05664	3.66262	3.36017	3.05106	3.0966	2.70734	2.4825	2.48611	2.78441	2.99212	3.2273	2.617	2.61016	2.52584	2.73202	2.64143	2.52568	2.14233	1.7824	2.12354	2.52214	1.98891	1.46503	1.11932	0.891417	0.786209	0.705238	0.600825	0.581444	0.49107	0.418007	0.306376	0.207909	0.158207
2	50	4	medial	2	3	16.4	180	109292	69.5706	7.67212	5.54172	4.51608	3.99009	3.92085	3.96804	3.41089	3.12144	2.77884	2.09547	1.7395	1.337	1.22353	1.19918	1.27461	1.13211	0.993609	0.887027	1.00054	0.951388	0.932925	0.747906	0.580995	0.826546	0.605392	0.638652	0.257204	0.16052	0.166698	0.1302	0.100884	0.0700803	0.0120537	0.00823704	-0.00371808
2	50	5	medial	2	3	15.8	200	125093	53.5069	6.46794	4.34512	3.97843	4.72931	4.34747	4.38511	4.45135	4.08283	3.53574	3.19476	4.07846	3.3072	2.98863	2.31443	2.34693	1.98698	1.56035	1.40013	1.09173	0.936913	1.17664	1.06145	0.929026	0.58514	0.564921	0.468812	0.501239	0.507486	0.396158	0.500179	0.161892	0.0793509	0.0620222	0.0221725	0.196586
2	50	6	medial	2	3	16.4	320	113353	62.8084	18.1881	10.6196	9.49181	8.88675	7.57173	7.32603	6.42744	6.19298	5.851	6.36713	6.10773	4.89462	4.72311	4.21169	4.25143	4.08958	4.50241	4.23068	3.41938	3.71715	3.63758	2.64211	2.22397	1.92519	1.69501	1.39511	1.37367	1.34262	1.96959	1.71844	1.37639	0.936105	0.785722	0.601662	0.491652	0.398902	0.531105	0.176072	0.164356	0.0985472
2	50	7	distal	2	3	15	340	16400	0.485976	0.84237	-0.425581	-0.405558	0.520796		8.67417	7.59225	8.79561	8.97106	8.86466	9.90933	9.69517	10.4282	10.1359	9.34009	8.75475	9.07795	7.68873	7.72008	6.65592	6.20441	5.57934	5.41567	4.98728	3.87708	3.10575	3.02373	2.3063	2.54902	2.27585	1.66297	1.38575	1.00669	0.787578	0.733798	0.632003	0.602553	0.522897	0.474922	0.511572
3	50	1	apical	2	4	15.8	210	45941	86.099	17.0098	12.9272	8.97499	8.20767	7.45407	6.50875	4.83817	3.81163	3.63884	3.21151	3.41402	3.27501	2.56829	2.9362	2.75438	2.60512	2.10982	2.00257	1.34094	0.993992	0.697194	0.629698	0.602842	0.562421	0.52271	0.442422	0.312544	0.262185	0.259095	0.231177	0.217768	0.234217	0.176568	0.100177	0.0500763
3	50	2	apical	2	2	16.8	310	91995	75.4095	11.3153	7.23623	7.70426	6.7201	6.29223	5.53778	6.7162	8.05639	7.27361	5.99556	6.38199	5.85568	5.32952	6.41854	4.70706	4.78276	4.13579	4.22659	4.25788	3.76978	3.24692	4.04237	3.84682	3.73005	3.49085	2.63549	2.45803	2.06914	1.90338	1.29076	0.844024	0.831	0.411431	0.11881	0.0443	0.0231848
3	50	4	medial	2	3	17	300	77600	100.325	20.2962	15.5963	16.105	15.8254	16.9346	16.6882	19.7918	17.1127	16.4218	15.7707	15.8992	16.7042	15.1414	15.6101	14.2927	14.4325	17.3315	12.2684	10.4635	8.95432	7.8052	7.18028	6.15397	4.86836	3.56913	2.32176	2.45349	1.72359	1.15263	0.929512	0.855967	0.693389	0.499866	0.424259	0.300084	0.266648	0.246212	0.223302	0.190126	0.183731
3	50	6	distal	2	2	16.6	300	87598	119.993	39.5553	38.8614	38.2659	34.9976	34.1271	31.5207	31.2834	35.198	38.2679	27.1607	22.8524	17.5458	15.5243	13.0849	10.0296	7.17244	4.90019	3.26058	2.47576	2.24643	2.25034	2.06394	1.86681	2.0111	2.12533	1.43436	1.21852	1.11668	0.995391	0.912448	0.931329	0.91714	0.916173	0.459394	0.414824	0.393953	0.374158	0.354396	0.381861	0.451416
3	50	7	distal	2	2	16.6	250	74835	103.476	20.7104	18.9303	14.943	14.0385	11.6137	9.04494	9.04206	7.08806	5.65413	4.89356	4.87075	3.31149	3.26498	3.02234	3.15562	3.03675	2.84048	3.32116	3.1779	2.33693	1.60491	1.25501	1.15842	1.00157	0.826907	0.740284	0.571262	0.51078	0.541084	0.529887	0.571421	0.770025	0.468562	0.458104	0.355675	0.385798	0.353547	0.401288	0.442255	0.55351
3	50	8	distal	2	2	16.4	290	139932	97.8519	22.9881	19.8235	19.16	17.9598	18.9196	21.5219	22.8659	18.9737	16.9201	14.0868	12.8522	13.8268	14.3402	16.3278	15.7503	16.4745	13.2848	10.9208	8.3666	7.37396	6.71257	5.17454	4.22812	2.88133	2.22766	1.70914	1.27932	1.09107	0.812454	0.691733	0.513019	0.521188	0.479592	0.37531	0.365668	0.326943	0.296791	0.292076	0.269094	0.285859
1	50	1	apical	3	4	15	240	67928	94.1045	7.06756	5.7461	5.10259	4.19121	3.90779	3.87018	3.50973	3.28516	2.93765	3.02195	3.19118	2.89985	2.44035	2.06575	1.96135	1.96899	1.97878	1.55138	1.66704	1.53165	1.23164	1.2679	1.06199	0.754609	0.652959	0.631417	0.657689	0.575869	0.492182	0.386622	0.316364	0.31203	0.257716	0.235805	0.201242	0.180231	0.175096	0.162684	0.134487	0.142558
1	50	2	apical	3	3	15	230	65254	91.5612	5.38201	4.23431	3.95393	3.79891	3.58711	3.29617	3.67495	3.52178	3.96329	3.9326	3.77921	3.85821	3.38245	2.87132	1.88268	1.62147	1.63012	1.55793	1.0791	1.44785	1.40008	1.33663	0.835441	0.78646	0.647496	0.339805	0.244017	0.217621	0.233762	0.181553	0.0880453	0.00480209	0.00732829
1	50	3	apical	3	3	15	330	54721	79.417	11.9782	9.58422	8.21023	8.67717	6.67233	5.32437	5.09884	4.87445	4.75784	3.62793	2.93168	2.50016	2.42288	2.2012	1.88453	1.75335	1.7151	2.27703	1.8651	1.62038	1.21495	1.21422	1.88515	1.39496	1.32096	1.41178	1.37526	1.3324	1.59064	1.31465	0.981501	0.958688	0.74343	0.675845	0.821148	0.669397	0.479059	0.309395	0.264828	0.239471
1	50	4	medial	3	4	15	220	60143	100.53	8.44642	7.38051	7.28217	6.48147	4.22939	3.39723	2.99577	2.51669	2.12386	1.79026	1.55433	1.34628	1.27331	1.37912	2.54247	1.31525	1.16478	1.14421	1.1588	1.16827	1.05935	0.941422	0.654821	0.628752	0.678997	0.886268	0.589018	0.535749	0.40632	0.458811	0.691704	0.694029	0.99169	1.13545	1.90419	1.58663	0.859616	0.310871	0.0202413	-0.0300451
1	50	5	medial	3	4	15	190	83329	83.1014	3.09352	2.78738	2.48314	2.18169	1.99147	1.88591	1.73862	1.89885	1.34149	1.6387	1.55946	1.48095	1.07924	1.18742	1.28164	1.61405	1.22551	1.02258	0.845794	0.697375	0.594294	0.413533	0.431199	0.409196	0.424096	0.471246	0.393992	0.371034	0.404357	0.655591	0.431014	0.354076	0.289576	0.340744	0.316288	0.18931	0.213489	0.191838	0.244513	0.292735
1	50	6	distal	3	4	15	140	66371	114.493	3.48705	2.8583	2.99259	3.03989	2.72513	2.59995	2.39142	2.01594	1.68972	1.44227	1.42301	1.17496	0.987707	0.904735	0.857024	0.956752	0.979033	0.978316	0.980668	1.3132	1.28627	1.01188	1.09858	0.879485	1.07447	0.995958	0.931277	0.381415	0.257755	0.229133	0.174622	0.183916	0.164057	0.151669	0.155832	0.154705	0.120848	0.105631	0.0793714	0.0834236
1	50	7	distal	3	4	15	140	73841	94.7898	3.87905	3.3591	3.91473	3.70032	3.67568	3.43547	2.46803	2.04383	2.13333	2.10488	2.603	1.75322	1.23175	0.937963	1.09043	1.07473	1.1102	1.09337	1.07188	2.25564	2.44053	2.24001	0.729988	0.553098	0.410916	0.334897	0.382894	0.342264	0.318607	0.276806	0.225246	0.534335	0.278937	0.419203	0.243286	0.376686	0.314996	0.0451066	0.0165945
2	50	1	apical	3	4	16	240	120860	67.1942	8.47145	8.07618	7.18493	7.37289	8.43632	8.85083	7.58499	7.36902	5.18553	4.74422	4.00976	3.43177	3.51795	3.58205	2.8103	3.15765	2.6738	2.19121	1.72284	1.71323	1.40072	1.37461	1.07616	0.894459	0.470371	0.405774	0.241697	0.185802	0.120169	0.117463	0.102341	0.118502	0.0940565
2	50	2	apical	3	4	16	220	104826	79.3637	9.38166	7.91222	7.52447	5.14586	4.36544	3.12865	2.84224	2.88687	2.61431	2.49537	2.13407	2.15938	2.02343	1.78504	1.43062	1.12712	1.51165	1.77951	1.27496	1.20181	1.10299	0.724938	0.653315	0.932179	0.76701	0.723535	0.561232	0.606371	0.400582	0.411076	0.34439	0.273835	0.261562	0.191625	0.138486	0.0996563	0.0712818	0.097058	0.00365677
2	50	3	apical	3	3	16	260	114815	85.3145	4.28603	3.71593	3.28031	3.12617	2.93282	2.91141	2.63156	2.41987	2.34306	2.65834	2.98074	3.02675	2.79334	2.38403	2.53551	2.59339	2.93002	2.21929	2.0507	1.83068	2.0371	2.40142	1.84051	1.47201	1.11227	0.841013	0.810001	0.678826	0.620242	0.457283	0.455523	0.420123	0.310318	0.284862	0.230632	0.176875	0.116868	0.105191	0.0941947	0.0866656
2	50	4	medial	3	4	16.5	150	117131	81.8927	5.37661	4.97662	4.03701	3.71322	4.11026	3.08642	2.94027	2.79523	2.34309	1.69216	1.43035	1.1704	0.971	0.963816	0.84751	0.940686	0.867346	0.785627	0.89318	0.834364	0.853183	0.630233	0.492597	0.681385	0.508906	0.561232	0.151358	0.0757815	0.125782	0.138165
2	50	5	medial	3	3	15.5	240	131793	66.9789	5.20175	4.40423	4.65801	4.83296	4.704	4.59027	4.83975	4.08536	3.4241	4.02055	3.98298	3.55696	2.87589	2.66297	2.48152	2.04502	1.85486	1.51557	1.25467	1.33571	1.47801	1.25212	1.1178	0.853931	0.823486	0.75357	0.829486	0.734714	0.783298	0.643471	0.422038	0.341519	0.364487	0.370553	0.414844	0.164238	0.0332064
2	50	6	medial	3	4	17	260	120971	76.5094	11.7881	10.1824	8.39081	7.685	7.04626	6.586	5.79874	5.2799	4.95912	4.85455	5.93104	4.8088	3.78458	3.38155	3.30274	3.64208	3.70128	4.07199	3.96619	2.66798	2.07178	1.65869	1.2733	1.16669	1.09072	0.708521	1.23487	1.2841	1.02188	0.625222	0.233929	0.0522355
2	50	7	distal	3	5	15	290	168355	80.5899	7.66108	8.77554	9.3683	9.61446	9.43239	8.49185	9.21091	8.65614	9.18896	8.20006	8.04085	7.88347	7.08143	6.75152	6.45987	5.63702	5.04237	5.13489	4.85835	3.30987	3.06827	2.64796	2.22017	2.2523	1.85651	1.61268	1.33992	0.965407	0.734058	0.666911	0.604404	0.536388	0.533171	0.478837	0.487362	0.471517	0.417658	0.398984	0.371165	0.391171
3	50	1	apical	3	4	15.5	230	53743	92.0197	12.3652	10.0198	9.59815	7.01713	5.72774	4.71668	4.15956	3.73623	3.581	3.27361	3.76153	3.11824	3.12847	3.00247	3.07621	2.62893	2.08209	1.82547	1.31096	1.06636	0.969513	0.952783	0.831822	0.879643	0.667731	0.585858	0.566947	0.556688	0.530129	0.523407	0.53309	0.528905	0.502786	0.508908	0.493541	0.486812	0.483499	0.473689	0.459221	0.469795
3	50	2	apical	3	3	16.5	330	99912	87.2616	7.93059	7.76477	7.0737	6.59078	6.33037	6.51404	7.68978	6.88366	7.05837	6.36134	6.25127	5.89697	5.78519	5.89875	4.77601	4.48311	4.25638	4.65007	4.34649	3.75758	3.76236	4.25696	3.92664	4.03807	3.52674	2.82265	2.81824	2.41264	1.97944	1.65832	1.25989	1.2839	0.66641	0.578617	0.530278	0.532476	0.495185	0.472471	0.499799	0.425597
3	50	4	medial	3	3	17	300	86063	109.505	15.9999	16.1354	15.362	15.9989	17.4564	17.7784	19.3579	16.413	15.7632	15.4928	16.5934	15.8628	14.4422	15.5153	14.881	16.1265	13.4212	10.3535	9.39444	7.86438	7.08753	7.03273	5.13334	3.37693	2.62339	2.53317	1.78797	1.23672	0.966454	0.787956	0.826664	0.520541	0.442747	0.336698	0.325984	0.320406	0.314577	0.31166	0.320747	0.315017
3	50	6	distal	3	4	16.5	320	100650	127.008	37.3265	34.4868	34.8337	33.202	29.9792	32.4003	35.9982	32.5552	29.1987	21.6311	16.2	14.6774	12.5937	8.57336	6.06429	4.56056	3.25866	2.59397	2.32753	2.29036	2.15254	1.9928	1.97757	1.83435	1.64247	1.24996	1.22187	1.07099	0.961672	1.03927	1.08012	0.66248	0.523679	0.492518	0.493364	0.465798	0.454803	0.526215	0.504689	0.461976
3	50	7	distal	3	3	16.5	230	83469	112.107	19.0462	14.8612	14.6722	11.5489	9.28176	8.60379	6.79167	5.48317	4.94926	4.8805	3.616	3.39345	3.24257	3.04362	3.14839	2.90739	3.29886	3.35636	2.90145	1.45561	1.35137	1.21337	0.941776	0.788067	0.638349	0.517394	0.435708	0.399237	0.438126	0.469074	0.67959	0.361804	0.325856	0.215817	0.23062	0.299663	0.303704	0.346307	0.564262	0.224926
3	50	8	distal	3	3	16.5	270	153032	108.278	18.827	20.414	20.0766	19.5188	21.5227	22.6122	19.4832	16.7071	17.1298	14.9565	17.2855	16.8662	16.2287	14.0858	13.355	11.4093	9.18566	6.00933	4.83359	4.07469	3.31734	2.71527	1.86771	1.83787	1.46166	1.09373	0.813704	0.612773	0.45725	0.380445	0.36737	0.343756	0.266952	0.256982	0.213307	0.207335	0.1957	0.177852	0.173533	0.166919
1	50	1	apical	4		15.25	235	58669	88.6146	14.3692	6.98298	5.25775	4.88042	4.52232	3.6798	3.47843	3.62982	3.22586	3.0097	3.0871	2.64625	2.32127	1.91383	1.90424	1.58782	1.33756	1.50324	1.40249	1.21608	1.31204	1.01285	0.963155	0.759255	0.497037	0.463698	0.367373	0.36083	0.25961	0.192346	0.0804575	0.0105677
1	50	2	apical	4		14.75	265	54050	90.9077	8.58372	5.10924	5.38406	3.9734	4.12393	4.0083	3.81425	3.63199	4.08711	4.13199	4.39569	4.02914	4.29538	3.84214	3.57081	2.07785	1.76596	1.93455	1.65052	1.28394	1.41883	1.39606	1.48536	1.7834	1.06298	1.13247	0.750027	0.456809	0.445324	0.412406	0.468447	0.326338	0.26047	0.245698	0.224975	0.177559	0.126589	0.0984324	0.0434192	0.0253448
1	50	3	apical	4		15	315	51766	67.6922	13.1033	9.82887	8.8	7.6423	6.31245	5.05321	5.2262	4.81744	4.3904	3.98856	2.86958	2.45405	2.40381	2.10845	1.83272	1.69692	1.65303	1.99397	1.97294	1.72367	1.54826	1.18334	1.14459	1.23046	1.36094	1.25128	1.28699	1.43396	1.34623	1.72968	1.16281	0.949842	0.784051	0.676351	0.702669	0.601033	0.689806	0.491634	0.335687	0.28757
1	50	4	medial	4		14.8	245	50927	98.3117	15.2059	8.54342	7.63909	7.32026	6.35238	4.30725	3.60929	3.1157	2.69809	2.32923	1.99772	1.73706	1.58826	1.4231	1.29076	1.4459	1.3809	1.27318	1.31685	1.30476	1.38614	1.29091	1.23924	1.06488	0.855117	0.856161	0.934622	1.02438	0.719901	0.674229	0.608666	0.740793	0.988435	1.18965	1.19234	2.12528	1.87882	1.01271	0.604597	0.282155
1	50	5	medial	4		14.8	185	74268	76.0581	4.43896	3.17377	2.93397	2.59284	2.36489	2.17051	2.14069	2.10136	1.82834	1.57897	1.97772	1.79294	1.25768	1.1173	1.21702	1.51537	1.34544	1.16699	0.947066	0.798959	0.645169	0.502389	0.374431	0.350361	0.345939	0.335166	0.365922	0.313759	0.27481	0.251544	0.446528	0.418124	0.186655	0.207861	0.265874	0.114517	0.00901241	0.0525311	0.0482983	0.0397629
1	50	6	distal	4		15	135	57984	112.615	8.12249	3.36635	2.85471	3.03521	3.04364	2.53736	2.68026	2.37309	1.97295	1.74793	1.46752	1.35689	1.11237	0.944791	0.90245	0.753366	0.7651	0.815883	0.901253	0.978518	1.16324	1.25851	1.223	1.03967	0.986892	0.970569	1.26056	1.03949	0.693027	0.331794	0.219839	0.172744	0.178583	0.177158	0.160684	0.156325	0.150425	0.124479	0.104052	0.0806137
1	50	7	distal	4		14.8	245	64539	90.1081	9.40827	4.00379	3.50972	4.19081	4.12221	4.21579	3.15884	2.56279	2.44844	2.0758	2.55193	2.64234	1.7859	1.38014	1.13628	1.55786	1.10815	1.44106	1.15935	1.49286	3.06159	2.18442	2.15262	1.51993	0.81588	0.661549	0.561921	0.564199	0.550763	0.546902	0.468511	0.434904	0.715593	0.46183	0.522713	0.373712	0.499691	0.459589	0.123064	0.0402265
2	50	1	apical	4		16	255	111558	54.8014	10.204	7.67178	7.82743	7.15216	7.59721	9.30743	7.89914	6.23144	5.63532	4.6863	4.56989	3.79114	3.70282	3.75788	3.5419	2.93063	3.17166	2.80305	2.25326	1.9357	2.15105	1.92143	1.76398	1.31711	1.18047	0.868084	0.717264	0.573692	0.494795	0.487246	0.49133	0.466407	0.472698	0.443384	0.341637	0.282143	0.259442	0.222328	0.195214	0.17157
2	50	2	apical	4		16	220	93296	69.0938	16.7625	9.5333	8.13252	5.57277	4.82418	3.48204	3.06254	2.74193	2.52867	2.73125	2.32654	1.93771	2.08053	2.20075	1.71909	1.36425	1.12097	1.47918	1.7159	1.41395	1.32659	1.01665	0.825845	0.650205	0.68224	1.00857	0.970487	0.600531	0.665067	0.548169	0.402502	0.347702	0.300587	0.26505	0.251964	0.172358	0.1634	0.108618	0.108024	0.125054
2	50	3	apical	4		16	265	101764	77.1778	8.09016	4.08659	3.48581	3.21174	2.83243	2.76807	2.89213	2.64767	2.46253	2.433	2.82589	2.71682	3.30775	2.42702	2.48745	2.64867	2.93943	2.58672	2.1587	2.04057	1.88545	2.43121	2.58869	1.94533	1.48282	1.35691	0.807028	0.849666	0.739227	0.666748	0.5209	0.508061	0.405993	0.329825	0.312149	0.308289	0.216943	0.157734	0.151431	0.14277
2	50	4	medial	4		16.5	145	104719	71.7838	11.414	5.17535	4.88264	3.82587	3.34066	3.9568	3.06215	3.10868	2.58169	2.2592	1.60528	1.37748	1.15187	1.06239	0.859103	0.848455	0.86731	0.810874	0.835227	0.77582	0.773599	0.942393	0.726037	0.42424	0.589087	0.582219	0.625616	0.145561	0.0488692	0.0476836	0.0136841
2	50	5	medial	4		15.5	245	125231	53.7036	7.06722	4.47984	4.47766	5.27067	4.70747	4.5948	4.73312	4.45441	4.00476	3.70477	3.60712	3.52157	3.1973	2.55325	2.66122	2.30905	1.95152	1.65839	1.28013	1.28242	1.44332	1.29919	1.12987	1.1173	0.863876	0.830101	0.740987	0.827908	0.769383	0.721979	0.582757	0.403011	0.34617	0.343342	0.414897	0.348505	0.159153	0.0455734	-0.000808862
2	50	6	medial	4		16.5	315	111253	62.3695	12.1404	10.7482	9.14304	8.363	7.82864	7.05395	6.64423	6.14864	5.73997	5.59583	6.24563	5.37898	4.35515	4.01542	4.06529	4.00526	4.63518	4.84131	4.4182	3.47152	2.7091	2.14923	1.93928	1.65996	1.46593	1.32078	1.10246	1.65669	1.84111	1.57847	0.832532	0.573332	0.427838	0.304948	0.304545	0.206719	0.535891	0.124516	0.060221	0.0444794
2	50	7	distal	4		15	295	153011	71.3688	8.42062	7.56212	8.94188	8.70505	9.1179	9.60373	9.6746	9.41237	9.77188	9.52415	8.60746	8.88999	8.10243	7.56497	6.42121	6.71248	5.65511	5.20793	5.26621	3.68253	3.37962	2.85845	2.56351	2.45044	2.30803	1.86247	1.64278	1.39561	1.02327	0.831946	0.683809	0.595113	0.540126	0.519342	0.470195	0.515675	0.450377	0.438098	0.392241	0.419118
3	50	1	apical	4		15.5	220	44123	88.7011	21.0161	12.3683	9.98259	9.2613	7.59556	6.11025	4.73095	4.17282	3.84665	3.63608	3.27306	3.65363	3.14925	3.0954	3.03521	2.954	2.66827	2.28615	1.96151	1.45257	1.04244	0.982325	0.890819	0.910567	0.837078	0.772759	0.784622	0.612258	0.56595	0.557943	0.522686	0.523155	0.49552	0.462141	0.423232	0.407184	0.375875	0.361157	0.340778	0.300387
3	50	2	apical	4		16.5	330	92472	75.5839	10.1265	7.00956	7.50069	6.78427	6.53218	6.42117	6.69921	7.89702	6.65093	6.48753	6.34283	6.27279	5.46707	6.11178	5.47515	4.88831	4.54131	4.16215	4.7551	4.07622	3.60815	3.90133	4.48277	3.93479	3.48327	3.92129	3.06029	2.77502	2.56921	2.02814	1.44149	1.08361	0.97626	0.442227	0.360176	0.303395	0.31751	0.279484	0.25829	0.195495
3	50	4	medial	4		16.8	315	76083	101.539	22.5273	15.815	16.1855	15.7852	17.0498	19.2618	16.6451	17.0971	16.7044	14.6849	17.0618	15.8895	15.011	14.5284	16.5351	13.2846	15.9331	14.1986	10.6862	8.8962	8.68048	7.41141	7.27086	6.76135	4.25617	3.18698	2.9326	2.02235	1.66166	1.20883	0.980472	0.973782	0.838938	0.599491	0.447442	0.403337	0.348603	0.334429	0.278351	0.274559
3	50	6	distal	4		16.5	325	86919	121.268	42.9129	37.818	34.8765	34.8665	33.3303	29.7398	31.9742	36.238	33.5837	28.7088	21.5388	15.7103	14.924	12.7846	8.97002	6.51983	4.79053	3.44423	2.6418	2.32097	2.28115	2.19181	2.09584	1.88762	1.95605	1.80353	1.51525	1.22071	1.21078	1.04658	1.00317	1.22784	0.683155	0.503401	0.423741	0.396564	0.369553	0.341557	0.343453	0.33617
3	50	7	distal	4		16.5	255	74362	104.902	22.2088	17.3518	14.7944	12.7459	9.95558	9.10188	7.65412	6.18943	5.23843	4.91389	4.35613	3.37302	3.33937	3.1138	2.88727	3.17836	2.96887	3.34125	3.63027	2.44122	1.57549	1.30842	1.32883	1.20838	1.09794	0.865089	0.656402	0.662626	0.618918	0.669574	0.650955	0.61786	0.666562	0.542268	0.525052	0.450438	0.495917	0.536296	0.493794	0.741107
3	50	8	distal	4		16.5	280	136693	98.9525	31.2832	19.7371	18.3251	18.4266	20.07	21.5845	22.0662	20.3316	16.0209	14.2379	12.4508	12.5624	16.3272	16.0203	17.1808	17.0023	12.2732	9.64163	7.86296	7.4434	6.36031	4.87765	4.6093	3.61274	2.36167	1.82749	1.26959	0.955487	0.807444	0.581937	0.352155	0.237874	0.14997	0.0824447	0.0614868
[truncated: 40 more columns]

## Sheet: Explant Analyzer
Explant	Experiment	Treatment	Localisation	Investigator	Threshold	Primary sum length (µm)	Primary count (Start point count)	Primary count (End point count)	Primary mean length (µm)	Branching sum length (µm)
1	1	50	3	1	4500	33139	77	150	220.927	3056
2	1	50	3	1	4500	40924	55	165	248.024	3401
3	1	50	3	1	4500	52653	46	186	283.081	4441
4	1	50	2	1	4500	51493	65	174	295.937	3430
5	1	50	2	1	4000	221763	78	360	616.008	4747
6	1	50	1	1	4000	47462	69	137	346.438	2521
7	1	50	1	1	4000	28689	72	130	220.685	1789
1	2	50	3	1	5000	63203	63	294	214.976	5873
2	2	50	3	1	4500	40105	88	173	231.821	3346
3	2	50	3	1	5000	39149	48	144	271.868	3496
4	2	50	2	1	5000	12141	60	75	161.88	1295
5	2	50	2	1	4500	66960	94	318	210.566	5109
1	3	50	3	1	5000	19761	49	98	201.643	3252
2	3	50	3	1	6000	42104	30	158	266.481	5034
4	3	50	2	1	6000	47130	67	194	242.938	16600
6	3	50	1	1	6000	23871	51	117	204.026	8289
7	3	50	1	1	6000	17775	21	46	386.413	2603
8	3	50	1	1	6000	25514	58	117	218.068	8323

## Sheet: Accuracy  
				Gold Standard	Sholl			Gray Value
Explant	Experiment	Cochlea turn	BDNF Treatment (ng)	Sum length primary (%)	Sholl marginal means (%)	difference from gold standard	Average deviation from gold standard	Gray Value Threshold distance (%)	difference from gold standard	Average deviation from gold standard
5	1	1	0	0.01	0.04	0.03	0.025	0.186916	0.176916	0.0984579
1	1	2	0	0.09	0.09	0	0.09	0.224299	0.134299	0.15715
14	1	2	0	0.06	0.1	0.04	0.08	0.448598	0.388598	0.254299
15	1	2	0	0.39	0.2	-0.19	0.295	0.411215	0.021215	0.400607
16	1	2	0	0.2	0.24	0.04	0.22	0.560748	0.360748	0.380374
2	1	2	0	0.05	0.05	0	0.05	0.186916	0.136916	0.118458
3	1	2	0	0.06	0.1	0.04	0.08	0.523364	0.463364	0.291682
10	1	3	0	0.17	0.15	-0.02	0.16	0.411215	0.241215	0.290607
13	1	3	0	0.31	0.25	-0.07	0.28	0.373832	0.0638318	0.341916
7	1	1	10	0.23	0.16	-0.07	0.195	0.411215	0.181215	0.320607
4	1	2	10	0.69	0.87	0.18	0.78	1.1215	0.431495	0.905748
6	1	2	10	0.65	0.31	-0.34	0.48	0.485981	-0.164019	0.567991
1	1	3	10	0.85	1.2	0.35	1.025	0.971963	0.121963	0.910981
2	1	3	10	0.27	0.29	0.02	0.28	0.523364	0.253364	0.396682
7	1	1	25	0.3	0.3	0	0.3	0.224299	-0.0757009	0.26215
8	1	1	25	0.69	0.92	0.23	0.805	1.15888	0.468879	0.924439
3	1	2	25	0.67	0.88	0.21	0.775	0.897196	0.227196	0.783598
1	1	3	25	0.71	0.87	0.16	0.79	0.82243	0.11243	0.766215
4	1	2	50	1.12	1.02	-0.09	1.07	1.00467	-0.115327	1.06234
2	1	3	50	0.84	1.08	0.24	0.96	0.883178	0.0431776	0.861589
3	1	3	50	1.1	1.15	0.05	1.125	1.21028	0.11028	1.15514
6	2	2	0	0.37	0.38	0.01	0.375	0.955348	0.585348	0.662674
8	2	2	0	0.23	0.26	0.03	0.245	0.706127	0.476127	0.468063
4	2	3	0	0.39	0.36	-0.03	0.375	0.581516	0.191516	0.485758
5	2	3	0	0.32	0.21	-0.1	0.265	0.581516	0.261516	0.450758
6	2	1	10	0.31	0.22	-0.09	0.265	0.373832	0.0638318	0.341916
3	2	2	10	0.87	0.78	-0.09	0.825	1.78609	0.916085	1.32804
4	2	2	10	0.53	0.67	0.14	0.6	1.07996	0.549958	0.804979
5	2	2	10	0.15	0.11	-0.04	0.13	0.66459	0.51459	0.407295
1	2	3	10	1.09	1.23	0.14	1.16	1.28764	0.197643	1.18882
7	2	1	25	0.3	0.19	-0.12	0.245	0.581516	0.281516	0.440758
8	2	1	25	0.59	0.61	0.02	0.6	0.955348	0.365348	0.772674
4	2	2	25	0.44	0.39	-0.05	0.415	0.913811	0.473811	0.676906
2	2	3	25	1.28	1.51	0.22	1.395	1.41225	0.132253	1.34613
7	2	1	50	1.37	1.39	0.02	1.38	1.27207	-0.0979335	1.32103
4	2	2	50	0.44	0.33	-0.12	0.385	0.649013	0.209013	0.544507
5	2	2	50	1.03	0.96	-0.07	0.995	0.96054	-0.06946	0.99527
6	2	2	50	1.33	1.4	0.07	1.365	1.26168	-0.0683178	1.29584
1	2	3	50	1.25	1.41	0.16	1.33	1.03323	-0.216771	1.14161
3	2	3	50	0.72	0.8	0.08	0.76	1.09553	0.375535	0.907767
12	3	1	0	0.06	0.11	0.05	0.085	0.499257	0.439257	0.279629
14	3	1	0	0	0	0	0	0.28529	0.28529	0.142645
16	3	1	0	0.08	0.13	0.05	0.105	0.499257	0.419257	0.289629
10	3	2	0	0.1	0.17	0.07	0.135	0.570579	0.470579	0.33529
11	3	2	0	0.16	0.17	0.01	0.165	0.962853	0.802853	0.561426
6	3	2	0	0.03	0.16	0.12	0.095	0.463596	0.433596	0.246798
7	3	2	0	0.27	0.38	0.12	0.325	0.748886	0.478886	0.509443
8	3	2	0	0.02	0	-0.02	0.01	0.392273	0.372273	0.206137
9	3	2	0	0.09	0.11	0.02	0.1	0.534918	0.444918	0.312459
8	3	1	10	0.59	0.57	-0.02	0.58	0.748886	0.158886	0.669443
4	3	2	10	1.39	1.51	0.13	1.45	1.42645	0.0364487	1.40822
2	3	3	10	1.09	0.96	-0.13	1.025	1.2838	0.193804	1.1869
3	3	3	10	0.24	0.26	0.02	0.25	0.463596	0.223596	0.351798
7	3	1	25	0.24	0.29	0.05	0.265	0.677563	0.437563	0.458782
8	3	1	25	0.19	0.17	-0.02	0.18	0.392273	0.202273	0.291137
4	3	2	25	1.06	0.85	-0.21	0.955	1.17682	0.11682	1.11841
5	3	2	25	1.44	1.12	-0.32	1.28	1.14116	-0.298841	1.29058
2	3	3	25	0.65	0.65	0.01	0.65	0.927192	0.277192	0.788596
3	3	3	25	0.81	0.71	-0.1	0.76	0.89153	0.0815305	0.850765
6	3	1	50	1.13	0.81	-0.32	0.97	1.09212	-0.0378752	1.11106
7	3	1	50	0.52	0.43	-0.09	0.475	0.851412	0.331412	0.685706
8	3	1	50	1.15	0.96	-0.2	1.055	0.989599	-0.160401	1.0698
4	3	2	50	1.63	1.87	0.24	1.75	1.08321	-0.54679	1.3566
1	3	3	50	0.61	0.71	0.1	0.66	0.766716	0.156716	0.688358
2	3	3	50	0.96	1.22	0.27	1.09	1.15007	0.190074	1.05504

## Sheet: Precision 
explant	experimental run	cochlear turn	NeuronJ					Sholl			Gray Value Threshold distance
			1	2	3	4	5	1	2	3	1	2	3	investigator
1	1	apical	0.746318	0.654418	0.949785	0.759898		0.998	0.989	0.943	0.878505	0.971963	0.897196
2	1	apical	0.80134	0.7846	0.96114	0.796775		1.023	1.059	1.022	0.990654	0.971963	0.859813
3	1	apical	1.13265	0.960555	1.16262	1.13569		1.193	1.186	1.169	1.17757	1.23364	1.23364
4	1	medial	1.09355	1.02635	1.23883	1.1097		0.999	1.099	1.069	0.915888	1.45794	0.82243
5	1	medial	0.845476	0.806374	1.19692	0.947443		0.775	0.766	0.709	0.691589	0.71028	0.71028
1	2	apical	0.898074	1.31148	1.24994	1.52178		1.254	1.283	1.266	1.05919	0.996885	0.996885
2	2	apical	0.772342	0.731276	0.955082	1.00713		0.813	0.778	0.827	0.913811	0.996885	0.913811
3	2	apical	0.574717	0.75904	0.656638	0.869676		0.873	0.862	0.85	1.10073	1.07996	1.07996
4	2	medial		0.430721	0.403484	0.497124		0.328	0.335	0.358	0.602285	0.747664	0.623053
5	2	medial	0.847085	1.15978	0.962577	1.15862		0.893	0.926	0.908	1.01765	0.830737	0.996885
6	2	medial	0.904725	1.31866	1.26936	1.81082		1.468	1.443	1.417	1.30841	1.32918	1.07996
7	2	distal	1.07606	1.31085	1.24571	1.85347		1.377	1.4	1.34	1.22534	1.41225	1.20457
1	3	apical	0.641477	0.536756	0.5298	0.645765	0.700746	0.588	0.659	0.593	0.784547	0.748886	0.820208
2	3	apical	0.847203	0.917621	0.777548	1.28534	0.947732	1.3	1.352	1.327	1.17682	1.1055	1.17682
4	3	medial	1.71127	1.34518	1.54433	2.00085	1.57053	1.836	1.877	1.894	1.12333	1.06984	1.06984
6	3	distal	1.27762	0.974793	0.999759	1.40454	0.991754	0.785	0.757	0.782	1.15899	1.06984	1.14116
7	3	distal	0.663107	0.403734	0.385534	0.715039	0.41412	0.44	0.462	0.492	0.909361	0.89153	0.820208
8	3	distal	1.19681	1.09629	0.877886	1.74396	0.85292	0.899	0.961	0.932	0.998514	1.03418	0.962853
